# Supplementary material for: Validity of daily self-pulse palpation for atrial fibrillation screening in patients 65 years and older: A cross-sectional study
Source: PLoS Med. 2020 Mar 31;17(3):e1003063. doi: 10.1371/journal.pmed.1003063 (PMC7108684; doi:10.1371/journal.pmed.1003063)
Supplement: S2 Table — (XLSX) [file pmed.1003063.s002.xlsx]

## Sheet: Blad1
Participant	Primary Care Center	Irregular Pulse on inclusion=1	AF on inclusion=1	Age on Inclusion(y)	Female=1	SBP	DBP	Height	Weight	BMI	HF=1	HT=1	DM=1	Stroke=1	IHD/PAD=1	CHADSVASc score	Total pulse-ECG recordings	False Positive	True Negative	False Negative	True Positive	AF=1
1	1	0	0	78.9452	1	134	99	160	62	24.2188	0	1	0	0	0	4	40	0	40	0	0	0
2	1	0	0	69.0603	0	136	72	180	89	27.4691	0	1	1	0	0	3	44	0	44	0	0	0
3	1	0	0	80.5945	1	122	82	168.5	72	25.359	0	1	0	0	0	4	42	0	42	0	0	0
4	1	0	0	68.0986	0	140	90	176	60	19.3698	0	0	0	0	0	1	45	0	45	0	0	0
5	1	0	0	71.1973	1	163	87	161	71	27.3909	0	1	0	0	0	3	44	0	44	0	0	0
6	1	0	0	81.9397	1	111	65	163	75	28.2284	0	0	0	0	0	3	47	0	47	0	0	0
7	1	0	0	77.7397	1	161	83	161	71	27.3909	0	1	0	0	0	4	52	1	51	0	0	0
8	1	0	0	73.1479	1	130	76	165	65	23.8751	0	0	0	0	0	2	45	1	44	0	0	0
9	1	0	0	65.7945	0	150	89	187	103	29.4547	0	1	1	0	0	3	47	0	47	0	0	0
10	1	0	0	70.2767	0	162	93	167	70	25.0995	0	0	0	0	0	1	46	0	46	0	0	0
11	1	0	0	83.4	1	143	74	168	71	25.1559	0	1	0	0	0	4	45	0	45	0	0	0
12	1	0	0	72.5315	0	134	84	177	73	23.3011	0	0	1	0	0	2	45	0	45	0	0	0
13	1	0	0	68.8082	0	149	79	175	77	25.1429	0	0	0	0	0	1	43	2	41	0	0	0
14	1	0	0	74.9507	1	146	83	162	99	37.7229	0	1	0	0	0	3	46	0	46	0	0	0
15	1	0	0	67.6685	1	142	78	171	124	42.4062	0	1	1	0	0	4	46	0	46	0	0	0
16	1	0	0	66.3014	1	153	79	159	55	21.7555	0	0	0	0	0	2	43	0	43	0	0	0
17	1	0	0	65.389	0	145	84	179	83	25.9043	0	1	1	0	0	3	45	0	45	0	0	0
18	1	0	0	70.063	1	168	91	173	84	28.0664	0	0	0	0	0	2	45	0	45	0	0	0
19	1	0	0	65.1041	0	167	98	174	87	28.7356	0	0	0	0	0	1	42	0	42	0	0	0
20	1	0	0	74.8685	0	157	94	180	77	23.7654	0	1	0	0	0	2	44	0	44	0	0	0
21	1	0	0	75.3589	1	126	78	166	67	24.3141	0	1	0	0	0	4	46	0	46	0	0	0
22	1	0	0	75.4219	1	136	80	163	79	29.7339	0	1	0	0	0	4	45	7	38	0	0	0
23	1	0	0	70.3096	1	102	70	165	58	21.3039	0	0	0	0	0	2	45	0	45	0	0	0
24	1	0	0	69.3425	0	114	85	183	100	29.8606	0	1	0	0	0	2	41	0	41	0	0	0
25	1	0	0	67.1726	0	146	93	178	102	32.1929	0	1	0	1	0	4	41	4	37	0	0	0
26	1	0	0	74.1288	1	148	101	166	55	19.9594	0	0	0	0	0	2	46	0	46	0	0	0
27	1	0	0	73.6959	0	142	84	171	71	24.281	0	1	1	0	0	3	40	3	37	0	0	0
28	1	0	0	67.1151	1	123	79	161	81	31.2488	0	0	1	0	0	3	46	0	46	0	0	0
29	1	0	0	80.5315	1	136	76	163	70	26.3465	0	1	0	1	0	6	46	0	46	0	0	0
30	1	0	0	66.9288	0	149	102	174	90	29.7265	0	1	0	0	1	3	79	1	78	0	0	0
31	1	0	0	72.3589	0	143	72	182	77	23.246	0	1	0	0	0	2	47	0	47	0	0	0
32	1	0	0	68.9014	1	143	88	162	75	28.578	0	1	0	0	0	3	46	0	46	0	0	0
33	1	0	0	74.2274	1	147	78	154	72	30.3593	0	1	0	0	0	3	45	0	45	0	0	0
34	1	0	0	65.8685	0	142	80	180	86	26.5432	0	1	0	0	0	2	44	0	44	0	0	0
35	1	0	0	70.737	0	115	74	167	88	31.5537	0	0	0	0	0	1	45	0	45	0	0	0
36	1	0	0	65.3863	1	128	85	167	63	22.5896	0	0	0	0	0	2	45	0	45	0	0	0
37	1	0	0	69.1644	0	135	92	179	72	22.4712	0	1	0	0	0	2	46	0	46	0	0	0
38	1	0	0	70.0849	1	159	92	164	64	23.7954	0	1	0	0	0	3	50	14	36	0	0	0
39	1	0	0	74.1041	0	148	74	172	84	28.3937	0	1	0	0	0	2	46	1	45	0	0	0
40	1	0	0	69.1123	1	133	85	163	74	27.852	0	1	0	0	0	3	47	1	46	0	0	0
41	1	0	0	76.411	1	159	96	162	92	35.0556	0	1	0	1	0	6	43	0	43	0	0	0
42	1	0	0	68.3068	0	132	87	176	100	32.2831	0	1	0	0	0	2	39	0	39	0	0	0
43	1	0	0	65.9342	1	146	82	149	52	23.4224	0	1	1	0	0	4	36	0	36	0	0	0
44	1	0	0	75.7288	1	167	97	166	69	25.0399	0	1	0	1	0	6	49	0	49	0	0	0
45	1	0	0	74.4877	0	116	75	180	59	18.2099	0	0	0	0	0	1	36	0	36	0	0	0
46	1	0	0	72.3507	1	144	86	160	69	26.9531	0	1	1	0	0	4	36	0	36	0	0	0
47	1	0	0	77.611	1	131	86	167	81	29.0437	0	1	0	0	0	4	50	0	50	0	0	0
48	1	0	0	69.5288	1	127	84	160	58	22.6562	0	0	0	0	0	2	46	2	44	0	0	0
49	1	0	0	73.7918	1	112	80	160	64	25	0	1	0	1	0	5	48	0	48	0	0	0
50	1	0	0	66.2384	1	114	80	160	80	31.25	0	1	0	0	0	3	47	0	47	0	0	0
51	1	0	0	74.0986	1	103	75	172	76	25.6896	0	1	0	0	0	3	46	11	35	0	0	0
52	1	0	0	78.3151	1	170	97	164	65	24.1672	0	1	0	0	0	4	42	0	42	0	0	0
53	1	0	0	71.6055	1	151	94	149	63	28.3771	0	1	0	0	0	3	38	2	36	0	0	0
54	1	0	0	88.0192	1	157	97	165	80	29.3848	0	1	0	0	0	4	59	0	59	0	0	0
55	1	0	0	68.4658	1	110	61	167	55	19.721	0	0	0	0	0	2	45	0	45	0	0	0
56	1	0	0	76.7425	0	113	69	175	69	22.5306	0	0	0	0	0	2	74	0	61	0	13	1
57	1	0	0	74.3068	1	110	70	158	74	29.6427	0	0	0	0	1	3	51	5	46	0	0	0
58	1	0	0	76.4301	1	105	60	156	85	34.9277	0	1	1	0	1	6	51	0	51	0	0	0
59	1	0	0	68.9205	1	126	80	160	70	27.3438	0	1	1	0	0	4	39	0	39	0	0	0
60	1	0	0	74.5753	1	157	84	156	65	26.7094	0	1	1	0	0	4	46	0	46	0	0	0
61	1	0	0	67.5425	0	138	91	180	95	29.321	0	0	0	0	0	1	44	0	44	0	0	0
62	1	0	0	69.8822	1	138	74	158	56	22.4323	0	0	0	0	0	2	47	14	33	0	0	0
63	1	0	0	75.5562	1	122	73	158	67	26.8386	0	1	0	1	0	6	42	1	41	0	0	0
64	1	0	0	72.4521	0	146	81	177	89	28.4082	0	1	1	0	0	3	45	0	45	0	0	0
65	1	0	0	71.5288	1	159	95	157	73	29.6158	0	1	0	0	0	3	45	0	45	0	0	0
66	1	0	0	78.2712	0	166	89	185	86	25.1278	0	1	0	0	0	3	41	0	41	0	0	0
67	1	0	0	81.1452	1	125	74	157	60	24.3418	0	1	0	0	0	4	45	0	45	0	0	0
68	1	0	0	81.3397	0	118	78	165	74	27.1809	0	1	1	0	0	4	46	0	46	0	0	0
69	1	0	0	80.1808	1	183	101	155	64	26.6389	0	1	0	0	0	4	42	0	42	0	0	0
70	1	0	0	68.2301	0	135	77	169	70	24.5089	0	1	1	0	1	4	45	0	45	0	0	0
71	1	0	0	75.2411	1	142	72	171	70	23.939	0	1	0	0	0	4	46	0	46	0	0	0
72	1	0	0	73.5041	1	158	88	158	69	27.6398	0	1	0	0	0	3	44	0	44	0	0	0
73	1	0	0	73.011	0	161	94	181	98	29.9136	0	0	0	0	0	1	45	0	45	0	0	0
74	1	0	0	75.8712	0	157	80	174	78	25.763	0	1	1	0	1	5	41	0	41	0	0	0
75	1	0	0	70.7151	1	159	95	163	83	31.2394	0	1	1	0	0	4	45	0	45	0	0	0
76	1	0	0	82.9397	0	144	87	176	89	28.7319	0	1	0	0	0	3	74	0	68	6	0	1
77	1	0	0	77.2548	0	153	93	179	74	23.0954	0	0	0	0	0	2	46	0	46	0	0	0
78	1	0	0	70.4384	1	138	80	160	54	21.0938	0	1	0	0	0	3	46	0	46	0	0	0
79	1	0	0	74.8466	0	128	85	184	112	33.0813	1	1	0	0	0	3	44	0	44	0	0	0
80	1	0	0	71.211	0	140	91	183	115	34.3396	0	0	0	0	0	1	34	0	34	0	0	0
81	1	0	0	68.6904	0	159	78	187	84	24.0213	0	1	1	0	0	3	43	0	43	0	0	0
82	1	0	0	82.3233	0	145	72	174	66	21.7994	0	0	0	0	1	3	38	0	38	0	0	0
83	1	0	0	71.6411	1	133	90	158	64	25.6369	0	1	0	0	0	3	44	0	44	0	0	0
84	1	1	0	69.2082	0	140	88	172	94	31.7739	0	1	1	0	0	3	43	29	14	0	0	0
85	1	0	0	87.5836	1	128	69	158	67	26.8386	0	1	1	1	0	7	45	0	45	0	0	0
86	1	0	0	82.1836	0	166	66	185	72	21.0373	0	1	1	0	0	4	45	0	45	0	0	0
87	1	0	0	74.3808	1	151	97	156	81	33.284	0	1	0	0	0	3	46	0	46	0	0	0
88	1	0	0	74.1151	0	145	75	184	107	31.6044	0	1	0	0	1	3	43	0	43	0	0	0
89	1	0	0	70.9507	1	148	88	156	60	24.6548	0	1	0	0	0	3	40	0	40	0	0	0
90	1	0	0	77.3699	0	122	79	183	86	25.6801	0	0	0	0	0	2	40	1	39	0	0	0
91	1	0	0	78.9041	1	143	70	163	58	21.83	0	1	1	1	0	7	47	0	47	0	0	0
92	1	0	0	74.611	1	126	92	161	80	30.863	0	1	0	0	0	3	44	0	44	0	0	0
93	1	0	0	75.663	1	166	99	155	58	24.1415	0	1	0	0	0	4	46	0	46	0	0	0
94	1	0	0	73.3425	0	122	75	181	138	42.1233	0	0	1	0	0	2	47	0	47	0	0	0
95	1	0	0	76.6247	1	154	82	158	58	23.2335	0	1	0	0	0	4	45	0	45	0	0	0
96	1	0	0	68.5918	1	133	87	168	82	29.0533	0	0	1	0	0	3	44	0	44	0	0	0
97	1	0	0	73.9425	1	176	86	166	90	32.6608	0	1	0	0	0	3	46	0	46	0	0	0
98	1	0	0	76.5781	0	138	86	175	96	31.3469	0	1	1	0	1	5	47	0	47	0	0	0
99	1	0	0	66.1041	1	130	83	170	70	24.2215	0	1	0	0	0	3	44	1	43	0	0	0
100	1	0	0	77.6219	1	166	93	154	68	28.6726	0	1	0	0	0	4	46	0	46	0	0	0
101	1	0	0	68.6849	0	150	93	175	78	25.4694	0	0	0	0	0	1	47	0	47	0	0	0
102	1	0	0	66.4247	1	164	86	172	111	37.5203	0	1	0	1	0	5	46	0	46	0	0	0
103	1	0	0	69.3123	0	143	81	178	80	25.2493	0	1	0	0	0	2	46	0	46	0	0	0
104	1	0	0	68.0219	1	103	70	163	64	24.0882	0	1	0	0	0	3	58	8	50	0	0	0
105	1	0	0	78.7918	0	149	80	174	68	22.46	0	1	0	0	0	3	49	1	48	0	0	0
106	1	0	0	75.7836	0	143	92	184	81	23.9249	0	1	0	0	0	3	45	0	45	0	0	0
107	1	0	0	77.6767	1	149	91	161	71	27.3909	0	1	0	0	1	5	45	2	43	0	0	0
108	1	0	0	70.3726	1	147	90	163	84	31.6158	0	0	1	0	0	3	45	0	45	0	0	0
109	1	0	0	67.3562	1	108	70	169	52	18.2066	0	0	0	0	0	2	46	0	46	0	0	0
110	1	0	0	74.8767	1	139	85	156	75	30.8185	0	0	0	0	0	2	45	0	45	0	0	0
111	1	1	0	69.389	0	152	71	176	100	32.2831	0	1	0	0	1	3	42	41	1	0	0	0
112	1	0	0	75.7836	1	129	71	167	82	29.4023	0	1	1	0	0	5	42	0	42	0	0	0
113	1	0	0	71.9534	1	133	91	166	69	25.0399	0	0	0	0	0	2	46	5	41	0	0	0
114	1	0	0	65.5315	1	130	74	158	85	34.049	0	1	1	0	0	4	41	0	41	0	0	0
115	1	0	0	72.8384	0	124	82	178	82	25.8806	0	1	0	0	0	2	43	0	43	0	0	0
116	1	0	0	68.3342	1	139	96	163	81	30.4867	0	1	0	0	0	3	41	0	41	0	0	0
117	1	0	0	73.1233	1	155	88	163	86	32.3685	0	1	1	0	0	4	43	2	41	0	0	0
118	1	0	0	67.274	0	165	98	185	78	22.7904	0	1	0	0	0	2	47	0	47	0	0	0
119	1	0	0	72.611	0	136	70	168	89	31.5334	0	1	0	0	0	2	46	0	46	0	0	0
120	1	0	0	70.2055	1	123	82	160	81	31.6406	0	0	0	0	0	2	46	0	46	0	0	0
121	1	0	0	75.4	1	144	73	155	72	29.9688	0	1	0	1	0	6	47	0	47	0	0	0
122	1	0	0	70.5397	1	131	79	156	73	29.9967	0	0	0	0	0	2	45	0	45	0	0	0
123	1	0	0	70.7562	0	132	82	167	65	23.3067	0	0	0	0	0	1	45	0	45	0	0	0
124	1	0	0	70.0986	0	155	77	167	78	27.968	0	1	0	0	1	3	44	1	43	0	0	0
125	1	0	0	77.4603	1	142	85	153	79	33.7477	0	0	1	0	0	4	43	2	41	0	0	0
126	1	0	0	74.5781	1	175	99	167	75	26.8923	0	1	0	0	0	3	47	0	47	0	0	0
127	1	0	0	73.6438	1	139	87	161	55	21.2183	0	1	0	1	0	5	43	0	43	0	0	0
128	1	0	0	72.4219	1	121	75	153	61	26.0584	0	1	0	0	0	3	48	0	48	0	0	0
129	1	0	0	75.7671	1	125	85	163	70	26.3465	0	0	0	0	0	3	43	0	43	0	0	0
130	1	0	0	79.3534	0	101	70	180	78	24.0741	1	1	1	1	0	7	57	0	45	12	0	1
131	1	0	0	78.3562	1	145	88	147	63	29.1545	0	1	1	1	0	7	45	0	45	0	0	0
132	1	0	0	74.2959	1	130	75	160	64	25	0	1	0	0	0	3	45	0	45	0	0	0
133	1	0	0	65.3699	0	145	95	184	102	30.1276	0	0	0	0	1	2	43	0	43	0	0	0
134	1	0	0	68.9397	1	143	86	168	82	29.0533	0	1	0	0	0	3	45	0	45	0	0	0
135	1	0	0	69.0055	1	137	87	158	63	25.2363	0	1	0	1	1	6	47	0	47	0	0	0
136	1	0	0	70.8603	0	140	95	181	96	29.3031	0	0	1	0	0	2	45	2	43	0	0	0
137	1	0	0	66.4575	0	152	86	182	79	23.8498	0	1	0	0	0	2	47	0	47	0	0	0
138	1	0	0	67.4575	1	135	84	165	82	30.1194	0	0	0	1	0	4	51	0	51	0	0	0
139	1	0	0	80.7808	1	138	76	159	60	23.7332	0	1	0	0	1	5	55	4	51	0	0	0
140	1	0	0	88.9973	0	140	55	160	64	25	0	1	1	0	1	5	112	0	94	18	0	1
141	1	0	0	72.7068	1	140	81	163	62	23.3355	0	0	0	0	0	2	48	1	47	0	0	0
142	1	0	0	68.3233	1	140	78	164	85	31.6032	0	1	0	0	0	3	51	0	51	0	0	0
143	1	0	0	69.811	1	127	73	182	82	24.7555	0	0	0	0	0	2	47	0	47	0	0	0
144	1	0	0	69.8438	1	150	76	166	68	24.677	0	0	0	0	0	2	45	0	45	0	0	0
145	1	0	0	75.1123	1	154	87	165	73	26.8136	0	1	0	0	0	4	47	0	47	0	0	0
146	1	0	0	72.5507	1	133	74	158	47	18.8271	0	0	1	1	0	5	49	0	49	0	0	0
147	1	0	0	74.4685	0	162	90	179	86	26.8406	0	1	1	0	0	3	52	3	49	0	0	0
148	1	0	0	72.7726	1	156	86	175	89	29.0612	0	1	1	0	0	4	42	0	42	0	0	0
149	1	0	0	69.2055	1	174	95	168	54	19.1327	0	0	0	0	0	2	45	1	44	0	0	0
150	1	0	0	76.6986	1	157	84	173	75	25.0593	0	1	0	1	0	6	45	0	45	0	0	0
151	1	0	0	79.5041	0	137	77	178	85	26.8274	0	1	1	0	1	5	44	0	44	0	0	0
152	1	0	0	74.2082	0	152	85	171	72	24.623	0	0	1	0	0	2	67	0	67	0	0	0
153	1	1	0	72.3726	1	133	74	170	68	23.5294	0	0	0	0	0	2	48	0	48	0	0	0
154	1	0	0	80.0466	1	156	86	158	82	32.8473	0	1	1	0	1	6	80	1	79	0	0	0
155	1	0	0	77.3781	1	152	92	164	96	35.693	0	0	0	0	0	3	38	1	37	0	0	0
156	1	0	0	71.8575	1	151	78	170	65	22.4913	0	1	1	0	0	4	50	3	47	0	0	0
157	1	0	0	65.4411	0	155	87	171	83	28.3848	0	0	0	0	0	1	38	0	38	0	0	0
158	1	0	0	74.9425	1	109	73	165	80	29.3848	0	0	0	0	0	2	56	0	56	0	0	0
159	1	0	0	78.8822	1	146	88	158	74	29.6427	0	0	0	0	0	3	54	1	53	0	0	0
160	1	0	0	81.0384	1	164	89	162	55	20.9572	0	1	0	0	0	4	45	1	44	0	0	0
161	1	0	0	78.8137	0	157	86	182	80	24.1517	0	0	0	0	0	2	49	2	47	0	0	0
162	1	0	0	69.7671	0	145	92	173	73	24.3911	0	1	0	0	0	2	48	0	48	0	0	0
163	1	0	0	77.9014	1	128	77	159	72	28.4799	0	1	0	0	0	4	48	0	48	0	0	0
164	1	0	0	82.8247	1	157	76	163	56	21.0772	0	1	0	0	0	4	48	0	48	0	0	0
165	1	0	0	80.8904	1	134	69	160	72	28.125	0	1	1	0	1	6	62	0	62	0	0	0
166	1	0	0	71.9726	1	145	86	162	67	25.5296	1	1	1	0	1	6	53	1	52	0	0	0
167	1	0	0	73.1041	0	169	88	181	102	31.1346	0	1	0	0	1	3	60	3	57	0	0	0
168	1	0	0	75.6877	1	147	85	165	79	29.0174	0	1	0	0	0	4	47	0	47	0	0	0
169	1	0	0	85.0329	0	147	70	172	50	16.901	0	0	0	0	0	2	46	0	46	0	0	0
170	1	0	0	85.2082	1	141	91	160	69	26.9531	0	0	1	0	0	4	45	0	45	0	0	0
171	1	0	0	69.389	1	162	82	162	91	34.6746	0	1	0	0	0	3	72	0	72	0	0	0
172	1	0	0	79.9068	1	132	76	163	74	27.852	0	1	0	0	1	5	68	0	68	0	0	0
173	1	0	0	72.6	0	135	89	171	82	28.0428	0	1	0	0	0	2	48	0	48	0	0	0
174	1	0	0	67.811	1	130	88	172	72	24.3375	0	1	0	0	0	3	54	0	54	0	0	0
175	1	0	0	78.3151	0	138	90	186	114	32.9518	0	1	0	0	0	3	78	1	77	0	0	0
176	1	0	0	71.2959	1	157	88	165	80	29.3848	0	0	0	0	0	2	76	0	76	0	0	0
177	1	0	0	72.1534	1	114	70	163	53	19.9481	0	0	1	0	0	3	69	0	69	0	0	0
178	1	0	0	71.3863	1	134	96	170	95	32.872	0	1	0	0	0	3	40	0	40	0	0	0
179	1	0	0	81.2932	1	154	92	161	60	23.1473	0	1	0	0	0	4	59	0	59	0	0	0
180	1	0	0	68.2219	0	129	79	178	92	29.0367	0	1	1	0	0	3	61	0	61	0	0	0
181	1	0	0	68.011	1	146	95	167	70	25.0995	0	1	0	0	1	4	63	0	63	0	0	0
182	1	0	0	80.0466	1	132	68	162	64	24.3865	0	1	0	0	0	4	44	0	44	0	0	0
183	1	0	0	67.1589	1	128	82	163	81	30.4867	0	1	0	0	0	3	71	0	71	0	0	0
184	1	0	0	72.5425	1	114	69	167	69	24.7409	0	1	0	0	0	3	46	0	46	0	0	0
185	1	0	0	71.4082	1	113	78	162	55	20.9572	0	0	1	1	0	5	56	0	56	0	0	0
186	1	0	0	73.8356	0	113	71	174	83	27.4145	0	1	0	0	0	2	47	0	47	0	0	0
187	1	0	0	66.6137	1	127	82	165	67	24.6097	0	0	0	0	0	2	59	2	57	0	0	0
188	1	0	0	65.4795	1	139	90	163	54	20.3244	0	1	0	0	0	3	60	0	60	0	0	0
189	1	0	0	67.0329	0	128	84	175	74	24.1633	0	1	1	0	0	3	51	0	51	0	0	0
190	1	0	0	70.3014	1	148	69	165	66	24.2424	0	0	0	0	0	2	51	0	51	0	0	0
191	1	0	0	67.8795	0	136	85	181	89	27.1664	0	0	0	0	0	1	45	0	45	0	0	0
192	1	0	0	67.1973	1	117	85	164	55	20.4491	0	0	0	1	0	4	53	0	53	0	0	0
193	1	0	0	74.0137	1	137	85	173	65	21.7181	0	1	0	0	0	3	55	0	55	0	0	0
194	1	0	0	77.9178	1	137	78	174	58	19.1571	0	0	1	0	0	4	44	0	44	0	0	0
195	1	0	0	69.1041	0	159	99	183	80	23.8884	0	0	0	0	0	1	49	0	49	0	0	0
196	1	0	0	76.5726	1	174	108	157	60	24.3418	0	0	0	0	0	3	55	0	55	0	0	0
197	1	0	0	79.2849	1	132	88	165	76	27.9155	0	1	0	0	0	4	46	0	46	0	0	0
198	1	0	0	65.463	0	163	84	180	105	32.4074	0	1	1	0	0	3	44	0	44	0	0	0
199	1	0	0	69.6356	0	121	69	171	79	27.0169	0	0	0	0	0	1	63	3	60	0	0	0
200	1	0	0	87.4384	0	160	92	170	79	27.3356	0	1	0	0	1	4	51	5	46	0	0	0
201	1	0	0	75.0712	1	122	71	167	80	28.6851	0	1	0	1	0	6	57	0	57	0	0	0
202	1	0	0	71.4849	0	138	91	189	117	32.7538	0	1	0	0	0	2	55	0	55	0	0	0
203	1	0	0	82.8521	1	163	83	150	55	24.4444	0	1	0	0	0	4	57	0	57	0	0	0
204	1	0	0	70.211	1	133	73	171	79	27.0169	0	1	1	0	0	4	59	0	59	0	0	0
205	1	0	0	77.6274	1	132	71	158	69	27.6398	0	1	1	0	0	5	53	0	53	0	0	0
206	1	0	0	69.8959	1	127	87	162	85	32.3884	0	0	0	0	0	2	58	0	58	0	0	0
207	1	0	0	79.989	1	132	69	169	78	27.31	0	1	1	0	0	5	56	0	56	0	0	0
208	1	0	0	84.8932	1	128	74	165	57	20.9366	0	1	0	0	0	4	57	0	57	0	0	0
209	1	0	0	76.0356	1	132	71	152	56	24.2382	0	1	1	0	0	5	53	0	53	0	0	0
210	1	0	0	76.3452	0	151	92	169	72	25.2092	0	1	0	0	0	3	59	0	59	0	0	0
211	1	0	0	71.9562	0	148	78	184	81	23.9249	0	1	1	0	0	3	56	0	56	0	0	0
212	1	0	0	70.1014	1	115	81	163	62	23.3355	0	0	0	0	0	2	58	1	57	0	0	0
213	1	0	0	70.4521	1	120	68	168	79	27.9904	0	1	0	0	0	3	60	0	60	0	0	0
214	1	0	0	72.5507	1	118	84	167	79	28.3266	0	1	0	0	0	3	49	1	48	0	0	0
215	1	0	0	69.126	1	131	90	159	73	28.8754	0	1	1	0	0	4	66	0	66	0	0	0
216	1	0	0	70.7452	1	129	70	160	53	20.7031	0	0	0	1	0	4	60	0	60	0	0	0
217	1	0	0	77.5123	0	145	88	176	80	25.8264	0	1	0	0	0	3	59	0	59	0	0	0
218	1	0	0	78.5096	1	145	78	165	65	23.8751	0	1	0	1	0	6	59	0	59	0	0	0
219	1	0	0	68.5863	1	170	101	162	73	27.8159	0	1	0	0	0	3	60	0	60	0	0	0
220	1	0	0	81.3836	0	140	69	164	65	24.1672	0	1	1	0	1	5	60	0	60	0	0	0
221	1	0	0	76.4137	1	191	101	158	81	32.4467	0	1	0	0	0	4	100	0	99	0	1	1
222	1	0	0	79.6384	1	144	73	150	55	24.4444	0	0	0	0	0	3	52	0	52	0	0	0
223	1	0	0	66.4575	0	150	93	177	80	25.5354	0	1	1	0	0	3	50	0	50	0	0	0
224	1	0	0	73.4904	0	152	101	170	90	31.1419	0	1	0	0	0	2	55	0	55	0	0	0
225	1	0	0	75.4247	1	141	91	162	66	25.1486	0	1	0	0	1	5	68	0	68	0	0	0
226	1	0	0	77.7863	0	125	83	175	66	21.551	0	0	0	0	0	2	58	0	58	0	0	0
227	1	0	0	66.7178	0	129	92	175	81	26.449	0	1	0	0	0	2	48	0	48	0	0	0
228	1	0	0	65.6247	1	158	88	162	79	30.1021	0	1	0	0	0	3	60	0	60	0	0	0
229	1	0	0	75.4822	1	135	87	170	96	33.218	0	1	0	0	0	4	131	0	128	3	0	1
230	1	0	0	77.2904	1	139	89	170	59	20.4152	0	0	0	0	0	3	51	0	51	0	0	0
231	1	0	0	72.4575	1	133	77	172	78	26.3656	0	1	1	0	0	4	53	1	52	0	0	0
232	1	0	0	71.7342	1	138	83	165	66	24.2424	0	0	0	0	0	2	43	0	43	0	0	0
233	1	0	0	73.5041	1	138	82	165	51	18.7328	0	1	0	0	0	3	71	0	71	0	0	0
234	1	0	0	70.7178	1	106	68	170	62	21.4533	0	0	0	1	0	4	76	0	76	0	0	0
235	1	0	0	71.0411	1	123	80	148	86	39.2622	0	1	1	0	0	4	68	0	68	0	0	0
236	1	0	0	82.5452	1	135	82	163	72	27.0993	0	0	0	0	0	3	160	6	153	1	0	1
237	1	0	0	82.2411	0	111	66	180	70	21.6049	0	0	0	0	1	3	52	0	52	0	0	0
238	1	0	0	77.4164	1	111	60	164	69	25.6544	1	1	1	0	1	7	43	2	41	0	0	0
239	1	0	0	66.4767	1	117	85	166	82	29.7576	0	0	0	0	0	2	54	0	54	0	0	0
240	1	0	0	68.5068	1	142	100	167	75	26.8923	1	1	1	0	0	5	39	1	38	0	0	0
241	1	0	0	68.8082	0	138	87	192	88	23.8715	0	0	1	0	0	2	48	0	48	0	0	0
242	1	0	0	75.8712	0	136	77	176	65	20.984	0	1	0	0	0	3	50	0	50	0	0	0
243	1	0	0	83.7726	1	160	81	168	80	28.3447	0	1	1	1	0	7	43	0	43	0	0	0
244	1	0	0	77.8137	0	118	72	174	89	29.3962	0	1	1	0	0	4	42	0	42	0	0	0
245	1	0	0	73.3753	1	121	76	154	64	26.986	0	1	0	0	1	4	50	0	50	0	0	0
246	1	0	0	69.7452	1	134	88	170	50	17.301	0	0	0	0	0	2	59	0	59	0	0	0
247	1	0	0	67.6932	0	134	97	185	82	23.9591	0	0	0	0	0	1	72	0	72	0	0	0
248	1	0	0	69.7315	0	149	96	175	84	27.4286	0	1	0	0	0	2	59	0	59	0	0	0
249	1	0	0	76.0603	1	113	71	165	82	30.1194	0	1	1	0	0	5	44	0	44	0	0	0
250	1	0	0	68.1589	1	134	94	168	76	26.9274	0	0	0	0	0	2	55	1	54	0	0	0
251	1	0	0	71.263	1	121	74	161	52	20.061	0	0	0	0	0	2	48	0	48	0	0	0
252	1	0	0	71.1644	0	160	93	170	79	27.3356	0	1	0	0	0	2	45	0	45	0	0	0
253	1	0	0	68.1288	0	144	84	173	80	26.7299	0	1	0	0	0	2	53	0	53	0	0	0
254	1	0	0	72.3014	0	132	88	182	83	25.0574	0	0	0	0	0	1	142	45	91	2	4	1
255	1	0	0	80.8301	0	140	83	164	67	24.9108	1	1	0	0	1	5	79	0	78	1	0	1
256	1	0	0	70.8274	1	136	86	160	66	25.7812	0	1	0	0	0	3	58	0	58	0	0	0
257	1	0	0	68.2521	0	162	85	171	90	30.7787	0	1	0	0	0	2	58	0	58	0	0	0
258	1	0	0	73.4219	1	124	94	165	68	24.977	0	1	0	0	0	3	49	1	48	0	0	0
259	1	0	0	71.5041	1	124	76	155	69	28.7201	0	1	1	0	0	4	47	0	47	0	0	0
260	1	0	0	73.1726	1	137	89	167	76	27.2509	0	1	0	0	0	3	65	3	62	0	0	0
261	1	0	0	79.8932	1	131	67	164	65	24.1672	0	0	0	0	0	3	59	0	59	0	0	0
262	1	0	0	82.8712	1	111	76	177	74	23.6203	0	0	0	0	0	3	88	0	88	0	0	0
263	1	0	0	86.3671	1	141	75	162	82	31.2452	0	1	0	0	0	4	89	0	89	0	0	0
264	1	0	0	78.3479	0	128	77	179	90	28.089	1	1	1	0	1	6	50	0	50	0	0	0
265	1	0	0	72.8356	1	134	84	163	70	26.3465	0	0	0	0	0	2	59	0	59	0	0	0
266	1	0	0	78.0247	1	132	76	159	54	21.3599	0	0	1	0	0	4	59	0	59	0	0	0
267	1	0	0	71.989	0	132	90	176	75	24.2123	0	1	0	0	0	2	43	0	43	0	0	0
268	1	0	0	79.5123	1	129	87	166	78	28.306	0	0	0	0	0	3	60	1	59	0	0	0
269	1	0	0	78.3507	1	124	70	164	73	27.1416	0	1	0	0	0	4	69	0	69	0	0	0
270	1	0	0	82.326	0	160	82	176	76	24.5351	0	1	0	0	0	3	127	0	117	10	0	1
271	1	0	0	78.0356	1	142	84	153	75	32.039	0	1	0	0	1	5	45	0	45	0	0	0
272	1	0	0	75.2055	1	117	79	166	76	27.5802	0	0	0	0	0	3	44	0	44	0	0	0
273	1	0	0	68.2247	1	129	76	164	70	26.0262	0	0	0	0	0	2	58	0	58	0	0	0
274	1	0	0	71.2658	0	131	79	183	79	23.5898	0	0	0	0	0	1	46	0	46	0	0	0
275	1	0	0	78.4685	0	135	70	170	78	26.9896	0	1	1	0	0	4	50	0	50	0	0	0
276	1	0	0	78.1397	0	142	78	170	76	26.2976	0	1	0	0	0	3	61	0	61	0	0	0
277	1	0	0	75.6521	1	108	75	170	84	29.0657	0	0	0	1	0	5	64	0	64	0	0	0
278	1	0	0	71.6521	0	159	59	172	81	27.3797	0	1	1	0	0	3	61	0	61	0	0	0
279	1	0	0	72.6877	1	146	89	163	67	25.2174	0	0	0	0	0	2	58	0	58	0	0	0
280	1	0	0	67.9507	1	146	90	162	66	25.1486	0	0	0	0	0	2	58	1	57	0	0	0
281	1	0	0	66.3014	1	116	82	167	105	37.6493	0	1	1	0	0	4	52	4	48	0	0	0
282	1	0	0	72.7945	0	146	82	173	80	26.7299	0	0	0	0	0	1	76	0	76	0	0	0
283	1	0	0	68.926	1	127	85	170	53	18.3391	0	0	0	0	0	2	57	4	53	0	0	0
284	1	0	0	75.737	0	172	87	170	100	34.6021	0	1	1	1	0	6	43	0	43	0	0	0
285	1	0	0	65.6055	1	153	88	160	56	21.875	0	1	0	0	0	3	54	0	54	0	0	0
286	1	0	0	79.5945	1	131	74	167	67	24.0238	0	1	0	0	0	4	45	1	44	0	0	0
287	1	0	0	69.4932	1	121	70	167	47	16.8525	0	0	0	1	0	4	51	0	51	0	0	0
288	1	0	0	67.9836	1	139	83	162	60	22.8624	0	0	1	0	1	4	76	2	74	0	0	0
289	1	0	0	77.6904	1	173	101	151	64	28.0689	0	1	0	0	1	5	59	0	59	0	0	0
290	1	0	0	70.2575	0	142	90	186	111	32.0846	0	1	1	0	0	3	58	0	58	0	0	0
291	1	0	0	75.0603	1	149	66	165	83	30.4867	1	1	1	0	0	6	58	0	58	0	0	0
292	1	0	0	84.3315	0	136	75	181	92	28.0822	0	1	0	0	1	4	58	0	58	0	0	0
293	1	0	0	65.4164	1	130	69	162	68	25.9107	0	1	0	0	0	3	58	0	58	0	0	0
294	1	0	0	69.0685	1	148	81	162	70	26.6728	0	1	0	0	0	3	67	27	40	0	0	0
295	1	0	0	68.0712	0	129	72	182	112	33.8123	0	1	1	0	0	3	50	0	50	0	0	0
296	1	0	0	71.1671	1	129	86	164	67	24.9108	0	1	0	0	0	3	52	4	48	0	0	0
297	1	0	0	78.0685	1	133	80	163	79	29.7339	0	0	0	0	0	3	39	1	38	0	0	0
298	1	0	0	69.6411	1	168	84	167	91	32.6294	0	1	0	1	0	5	60	1	59	0	0	0
299	1	0	0	67.4767	0	144	77	179	58	18.1018	0	0	1	0	0	2	74	0	74	0	0	0
300	1	0	0	76.3425	1	133	78	161	64	24.6904	0	1	0	1	1	7	45	0	45	0	0	0
301	1	0	0	72.8356	1	144	80	155	74	30.8012	0	1	0	0	0	3	59	0	59	0	0	0
302	1	0	0	69.8164	1	128	79	172	73	24.6755	0	0	0	0	0	2	58	0	58	0	0	0
303	1	0	0	71.4247	0	164	93	174	81	26.7539	0	0	0	0	1	2	57	0	57	0	0	0
304	1	0	0	74.1781	1	112	65	166	73	26.4915	0	1	0	0	1	4	58	0	58	0	0	0
305	1	0	0	70.5178	0	129	96	174	88	29.0659	0	1	0	0	0	2	51	0	51	0	0	0
306	1	0	0	76.8521	1	132	70	169	81	28.3604	0	1	0	1	0	6	65	0	65	0	0	0
307	1	0	0	76.9205	1	142	90	163	74	27.852	0	1	0	0	0	4	43	0	43	0	0	0
308	1	0	0	66.7205	1	104	68	166	48	17.4191	0	0	1	0	0	3	51	0	51	0	0	0
309	1	0	0	69.7781	1	140	92	156	70	28.764	0	1	0	0	0	3	59	0	59	0	0	0
310	1	0	0	70.7808	1	116	85	160	60	23.4375	0	0	0	0	0	2	52	0	52	0	0	0
311	1	0	0	68.8712	0	163	99	188	86	24.3323	0	0	0	0	0	1	53	0	53	0	0	0
312	1	0	0	67.5836	1	135	79	171	100	34.1986	0	1	1	0	0	4	72	0	72	0	0	0
313	1	0	0	77.8521	1	125	74	151	49	21.4903	0	0	0	0	0	3	75	0	75	0	0	0
314	1	0	0	77.8849	1	147	70	157	82	33.2671	0	1	0	0	0	4	54	0	54	0	0	0
315	1	0	0	77.8849	1	182	98	156	113	46.4333	0	1	1	0	0	5	51	0	51	0	0	0
316	1	0	0	74.1836	1	138	92	167	85	30.478	0	1	0	0	0	3	60	2	58	0	0	0
317	1	0	0	66.5096	0	125	80	177	83	26.493	0	1	0	0	0	2	60	0	60	0	0	0
318	1	0	0	65.9973	1	114	73	160	61	23.8281	0	0	0	0	0	2	67	0	67	0	0	0
319	1	0	0	73.5863	1	147	93	162	80	30.4832	0	1	0	0	0	3	50	0	50	0	0	0
320	1	0	0	79.1616	1	108	66	169	80	28.0102	0	1	0	1	0	6	58	0	58	0	0	0
321	1	0	0	81.2082	1	142	78	156	71	29.1749	0	0	1	0	0	4	66	1	65	0	0	0
322	1	0	0	66.1397	1	126	89	174	80	26.4236	0	0	0	0	0	2	64	0	64	0	0	0
323	1	0	0	77.2658	1	136	78	162	56	21.3382	0	0	0	0	0	3	56	0	56	0	0	0
324	1	0	0	74.3781	0	147	85	176	77	24.858	0	1	0	0	0	2	49	0	49	0	0	0
325	1	0	0	72.3781	1	141	87	164	65	24.1672	0	0	0	0	0	2	49	0	49	0	0	0
326	1	0	0	83.863	1	140	71	155	58	24.1415	0	1	0	0	0	4	56	0	56	0	0	0
327	1	0	0	72.8219	0	166	82	187	86	24.5932	0	1	0	0	0	2	60	0	60	0	0	0
328	1	0	0	74.2301	0	178	107	162	70	26.6728	0	1	1	1	1	6	224	1	212	11	0	1
329	1	0	0	68.9315	1	159	100	160	84	32.8125	0	1	0	0	0	3	45	0	45	0	0	0
330	1	0	0	75.6384	1	132	78	166	64	23.2254	0	1	0	0	0	4	60	3	57	0	0	0
331	1	0	0	72.6356	1	131	90	156	71	29.1749	0	0	0	0	0	2	52	0	52	0	0	0
332	1	0	0	74.4849	0	118	67	182	120	36.2275	0	1	1	1	0	5	42	0	42	0	0	0
333	1	0	0	77.874	0	129	83	174	88	29.0659	0	1	0	0	0	3	78	0	78	0	0	0
334	1	0	0	66.5507	1	139	83	165	83	30.4867	0	1	0	0	0	3	56	0	56	0	0	0
335	1	0	0	66.7178	0	150	89	182	138	41.6616	0	1	0	0	0	2	56	0	56	0	0	0
336	1	0	0	77.1644	1	113	78	161	72	27.7767	0	0	0	0	0	3	61	0	61	0	0	0
337	1	0	0	67.4274	1	139	87	163	71	26.7229	0	1	0	0	0	3	45	0	45	0	0	0
338	1	0	0	68.2575	0	146	94	178	74	23.3556	0	0	0	0	0	1	46	0	46	0	0	0
339	1	0	0	70.3534	1	151	83	160	115	44.9219	0	1	0	0	0	3	54	1	53	0	0	0
340	1	0	0	69.3699	1	149	77	159	56	22.151	0	1	0	0	1	4	39	5	34	0	0	0
341	1	0	0	84.3014	0	121	80	178	84	26.5118	0	0	0	1	0	4	57	2	55	0	0	0
342	1	0	0	75.8795	1	154	74	167	78	27.968	0	1	1	0	0	5	58	0	58	0	0	0
343	1	0	0	66.7534	1	144	89	162	92	35.0556	0	1	1	0	0	4	43	1	42	0	0	0
344	1	0	0	74.1781	1	174	99	158	52	20.83	0	1	0	0	0	3	52	1	51	0	0	0
345	1	0	0	72.5836	1	117	77	160	83	32.4219	0	1	1	0	0	4	53	0	53	0	0	0
346	1	0	0	86.8082	0	178	81	179	76	23.7196	0	1	0	0	0	3	84	0	75	9	0	1
347	1	0	0	65.1205	1	130	84	166	66	23.9512	0	0	0	0	0	2	61	0	61	0	0	0
348	1	0	0	65.3315	0	168	100	176	97	31.3146	0	1	1	0	0	3	76	0	76	0	0	0
349	1	0	0	71.189	1	142	87	165	79	29.0174	0	1	1	0	0	4	70	0	70	0	0	0
350	1	0	0	78.3945	1	137	70	164	85	31.6032	0	1	1	0	1	6	68	0	68	0	0	0
351	1	0	0	66.8986	1	118	83	159	62	24.5243	0	1	1	0	0	4	59	0	59	0	0	0
352	1	0	0	76.7562	1	133	73	160	82	32.0312	0	1	1	1	0	7	54	0	54	0	0	0
353	1	0	0	72.337	1	149	78	160	46	17.9688	0	0	0	0	0	2	70	0	70	0	0	0
354	1	0	0	83.7945	1	166	97	169	59	20.6575	0	0	0	0	0	3	72	0	72	0	0	0
355	1	0	0	78.8548	0	171	90	181	86	26.2507	0	1	1	0	0	4	56	0	56	0	0	0
356	1	0	0	76.6247	1	150	87	159	75	29.6665	0	1	1	0	0	5	58	0	58	0	0	0
357	1	0	0	69.2274	1	199	99	164	118	43.8727	0	1	1	0	0	4	42	0	42	0	0	0
358	1	0	0	75.9151	1	156	72	161	59	22.7615	0	1	0	0	0	4	55	0	55	0	0	0
359	1	0	0	76.3123	1	160	93	162	64	24.3865	0	1	0	0	0	4	44	0	44	0	0	0
360	1	0	0	71.5699	1	131	89	170	81	28.0277	0	0	1	0	0	3	60	0	60	0	0	0
361	1	0	0	71.7644	1	136	91	155	63	26.2227	0	1	0	0	0	3	54	0	54	0	0	0
362	1	0	0	65.0986	1	113	71	158	74	29.6427	0	0	0	0	0	2	51	0	51	0	0	0
363	1	0	0	82.5342	0	147	70	172	70	23.6614	1	0	0	1	0	5	55	0	55	0	0	0
364	1	0	0	79.5315	1	121	73	161	77	29.7056	1	1	0	0	0	5	68	0	68	0	0	0
365	1	0	0	70.6	0	147	94	185	90	26.2966	0	1	1	0	0	3	64	0	64	0	0	0
366	1	0	0	93.5973	1	166	92	159	73	28.8754	0	0	0	0	0	3	91	1	89	0	1	1
367	1	0	0	69.4384	1	133	78	167	72	25.8166	0	1	0	0	0	3	65	0	65	0	0	0
368	1	0	0	68.5644	1	116	68	162	49	18.6709	0	1	0	0	0	3	53	0	53	0	0	0
369	1	0	0	77.611	0	147	73	180	81	25	0	1	0	0	0	3	45	0	45	0	0	0
370	1	0	0	75.4849	0	151	76	175	77	25.1429	0	1	0	0	1	4	49	0	49	0	0	0
371	1	0	0	84.2027	1	151	98	163	62	23.3355	0	0	0	0	0	3	56	0	56	0	0	0
372	1	0	0	74.4082	1	133	88	163	68	25.5937	0	1	0	0	0	3	74	5	69	0	0	0
373	1	0	0	71.589	1	138	82	160	70	27.3438	0	0	0	0	0	2	48	0	48	0	0	0
374	1	0	0	68.6658	0	158	98	177	82	26.1738	0	1	0	0	0	2	54	0	54	0	0	0
375	1	0	0	73.3288	0	125	78	175	71	23.1837	0	0	0	0	0	1	62	0	62	0	0	0
376	1	0	0	76.6877	1	123	70	162	63	24.0055	0	0	0	0	0	3	48	0	48	0	0	0
377	1	0	0	80.8493	0	120	76	173	85	28.4005	0	1	1	0	0	4	60	0	60	0	0	0
378	1	0	0	74.0603	1	143	75	172	73	24.6755	0	0	0	0	0	2	77	1	76	0	0	0
379	1	0	0	76.7014	0	155	70	175	87	28.4082	0	1	1	0	0	4	51	0	51	0	0	0
380	1	0	0	69.7452	1	137	71	167	65	23.3067	0	0	0	0	0	2	67	0	67	0	0	0
381	1	0	0	68.2959	0	156	95	185	95	27.7575	0	0	0	0	0	1	56	7	49	0	0	0
382	1	0	0	77.6904	1	154	94	167	63	22.5896	0	0	0	0	0	3	60	0	60	0	0	0
383	1	0	0	71.9836	1	157	97	168	65	23.03	0	1	1	0	0	4	45	0	45	0	0	0
384	1	0	0	74.9397	1	127	92	166	72	26.1286	0	0	0	0	0	2	65	0	65	0	0	0
385	1	0	0	76.3808	1	171	100	163	60	22.5827	0	0	0	0	0	3	48	0	48	0	0	0
386	1	0	0	72.5315	1	109	73	163	62	23.3355	0	1	0	0	0	3	51	0	51	0	0	0
387	1	0	0	76.0384	0	154	77	172	83	28.0557	0	1	0	0	1	4	56	0	56	0	0	0
388	1	0	0	69.8986	1	138	88	158	82	32.8473	0	1	0	0	0	3	54	0	54	0	0	0
389	1	0	0	72.789	0	126	76	178	75	23.6713	0	0	0	0	1	2	54	0	54	0	0	0
390	1	0	0	71.937	1	142	91	157	87	35.2955	0	1	1	0	0	4	59	0	59	0	0	0
391	1	0	0	65.7288	1	161	85	172	72	24.3375	0	1	0	0	0	3	61	0	61	0	0	0
392	1	1	0	80.5068	0	131	73	175	74	24.1633	0	1	0	0	0	3	68	0	68	0	0	0
393	1	0	0	75.1699	1	141	90	164	70	26.0262	0	1	0	0	0	4	93	0	93	0	0	0
394	1	0	0	78.6438	0	122	56	173	75	25.0593	0	1	1	1	0	6	53	0	53	0	0	0
395	1	0	0	72.8274	1	170	91	167	60	21.5139	0	0	0	0	0	2	61	0	61	0	0	0
396	1	0	0	66.9753	1	107	80	161	55	21.2183	0	0	0	0	0	2	67	0	67	0	0	0
397	1	0	0	71.611	1	122	72	170	90	31.1419	0	1	1	0	0	4	67	0	67	0	0	0
398	1	0	0	67.3863	1	144	83	158	80	32.0461	0	0	0	0	0	2	49	0	49	0	0	0
399	1	0	0	67.8493	0	131	79	180	90	27.7778	0	0	0	0	0	1	60	0	60	0	0	0
400	1	0	0	77.5425	1	155	101	165	62	22.7732	0	1	0	0	0	4	45	0	45	0	0	0
401	1	0	0	74.0877	1	135	88	176	81	26.1493	0	1	0	0	0	3	57	0	57	0	0	0
402	1	0	0	71.4712	1	130	78	166	67	24.3141	0	0	0	0	0	2	52	5	47	0	0	0
403	1	0	0	66.4849	1	157	85	169	50	17.5064	0	0	0	0	0	2	64	0	64	0	0	0
404	1	0	0	66.2575	1	111	83	165	58	21.3039	0	0	0	0	0	2	47	0	47	0	0	0
405	1	0	0	71.6685	1	108	79	161	79	30.4772	0	1	0	0	0	3	63	0	63	0	0	0
406	1	0	0	70.5918	1	130	78	164	64	23.7954	0	1	0	0	0	3	57	0	57	0	0	0
407	1	0	0	66.3178	0	157	85	182	99	29.8877	0	1	1	1	0	5	45	0	45	0	0	0
408	1	0	0	73.3342	1	160	102	160	97	37.8906	0	1	1	0	0	4	45	0	45	0	0	0
409	1	0	0	69.1973	0	124	82	188	94	26.5957	0	0	0	0	0	1	61	0	61	0	0	0
410	1	0	0	73.011	1	133	98	166	69	25.0399	0	0	0	0	0	2	50	0	50	0	0	0
411	1	0	0	74.3808	0	160	87	181	87	26.556	0	0	0	0	1	2	44	0	44	0	0	0
412	1	0	0	79.9753	1	164	74	155	58	24.1415	0	1	1	0	0	5	60	0	60	0	0	0
413	1	0	0	72.2	1	186	103	174	88	29.0659	0	1	0	1	0	5	56	0	56	0	0	0
414	1	0	0	72.0219	1	127	75	170	73	25.2595	0	0	0	0	0	2	55	0	47	0	8	1
415	1	0	0	72.6384	1	160	92	166	72	26.1286	0	0	0	0	0	2	54	0	54	0	0	0
416	1	0	0	74.7041	0	174	99	175	74	24.1633	0	1	0	0	0	2	52	0	52	0	0	0
417	1	0	0	78.1863	1	156	70	163	69	25.9701	0	1	0	0	0	4	54	0	54	0	0	0
418	1	0	0	72.526	0	141	82	190	93	25.7618	0	1	0	0	0	2	52	0	52	0	0	0
419	1	0	0	82.5014	1	137	79	162	59	22.4813	0	0	0	0	0	3	40	0	40	0	0	0
420	1	0	0	77.2466	1	157	87	153	85	36.3108	0	0	0	0	1	4	57	0	57	0	0	0
421	1	0	0	79.2274	1	150	72	168	90	31.8878	0	1	1	0	0	5	54	1	53	0	0	0
422	1	0	0	74.9726	0	155	94	179	82	25.5922	0	1	0	1	1	5	51	0	51	0	0	0
423	1	0	0	77.6795	0	160	96	180	83	25.6173	0	1	0	0	0	3	60	0	60	0	0	0
424	1	0	0	69.1671	0	115	74	187	90	25.7371	0	0	0	0	0	1	54	0	54	0	0	0
425	1	0	0	72.9973	1	109	70	163	62	23.3355	0	0	0	0	0	2	57	0	57	0	0	0
426	1	0	0	68.9342	0	153	85	181	90	27.4717	0	1	0	0	1	3	45	0	45	0	0	0
427	1	0	0	65.4329	1	110	76	176	73	23.5666	0	0	0	0	0	2	63	0	63	0	0	0
428	1	0	0	77.4712	0	197	108	187	98	28.0248	0	1	0	0	0	3	74	0	74	0	0	0
429	1	0	0	70.8603	1	138	87	164	77	28.6288	0	1	0	0	0	3	64	0	64	0	0	0
430	1	0	0	80.8411	1	146	86	155	55	22.8928	0	1	0	0	0	4	68	0	68	0	0	0
431	1	0	0	68.474	1	130	83	167	70	25.0995	0	0	0	0	0	2	41	0	41	0	0	0
432	1	0	0	73.6849	0	168	87	193	105	28.1887	0	0	1	0	0	2	51	0	51	0	0	0
433	1	0	0	71.3041	1	168	97	169	64	22.4082	0	0	0	0	0	2	52	0	52	0	0	0
434	1	0	0	66.7918	1	146	85	161	71	27.3909	0	1	0	0	0	3	53	0	53	0	0	0
435	1	0	0	74.0959	1	120	72	160	80	31.25	0	0	0	0	0	2	58	0	58	0	0	0
436	1	0	0	71.2192	0	141	88	176	91	29.3776	0	1	0	0	1	3	57	2	55	0	0	0
437	1	0	0	65.7918	1	124	83	174	61	20.148	0	1	0	0	0	3	76	2	74	0	0	0
438	1	0	0	80.4575	1	131	84	165	55	20.202	0	0	0	0	0	3	31	0	31	0	0	0
439	1	0	0	87.7205	1	106	66	152	64	27.7008	0	1	1	0	0	5	66	0	66	0	0	0
440	1	0	0	71.4685	0	158	82	180	90	27.7778	0	1	1	0	0	3	70	0	70	0	0	0
441	1	0	0	75.1068	1	138	82	165	79	29.0174	0	0	0	0	0	3	58	0	58	0	0	0
442	1	0	0	89.5315	0	130	62	179	79	24.6559	0	0	1	0	0	3	63	0	63	0	0	0
443	1	0	0	84.4575	1	103	63	160	59	23.0469	0	0	0	0	0	3	60	0	60	0	0	0
444	1	0	0	74.0712	0	141	71	165	64	23.5078	0	1	1	0	1	4	65	0	65	0	0	0
445	1	0	0	66.9753	0	159	98	184	122	36.035	0	1	1	0	0	3	57	0	57	0	0	0
446	1	0	0	72.9233	1	134	65	153	59	25.204	0	0	0	0	0	2	55	0	55	0	0	0
447	1	0	0	72.0192	0	124	85	182	75	22.6422	0	0	0	0	0	1	51	1	50	0	0	0
448	1	0	0	77.9562	1	141	84	167	65	23.3067	0	1	0	0	1	5	55	0	55	0	0	0
449	1	0	0	68.6548	1	124	78	160	90	35.1562	0	1	0	0	0	3	56	2	54	0	0	0
450	1	0	0	70.7315	0	168	105	183	82	24.4857	0	0	0	0	0	1	43	0	43	0	0	0
451	1	0	0	80.1671	1	116	68	166	82	29.7576	0	0	0	0	0	3	60	0	60	0	0	0
452	1	0	0	86.063	1	127	81	156	94	38.6259	0	1	1	0	0	5	53	0	53	0	0	0
453	1	0	0	78.7781	0	120	78	187	96	27.4529	0	1	0	0	0	3	46	0	46	0	0	0
454	1	0	0	67.1342	1	154	78	172	70	23.6614	0	1	0	0	0	3	43	3	40	0	0	0
455	1	0	0	71.8795	1	135	68	168	66	23.3844	0	1	0	0	0	3	60	0	60	0	0	0
456	1	0	0	66.474	1	161	94	174	107	35.3415	0	0	0	0	0	2	60	0	60	0	0	0
457	1	0	0	67.2	1	127	83	165	66	24.2424	0	0	0	0	0	2	56	0	56	0	0	0
458	1	0	0	71.9973	1	133	83	169	71	24.8591	0	1	0	0	0	3	50	0	50	0	0	0
459	1	0	0	80.2301	1	138	87	160	67	26.1719	0	1	1	1	0	7	51	0	51	0	0	0
460	1	0	0	73.3342	1	139	97	167	68	24.3824	0	0	0	0	0	2	54	4	50	0	0	0
461	1	0	0	80.2795	1	120	64	160	78	30.4688	0	1	1	0	1	6	44	0	44	0	0	0
462	1	0	0	65.6192	0	115	81	173	114	38.0901	0	1	1	1	0	5	41	0	41	0	0	0
463	1	0	0	67.3616	1	137	73	157	85	34.4842	0	1	1	0	0	4	58	0	58	0	0	0
464	1	0	0	74.937	1	167	91	164	80	29.7442	0	1	0	0	1	4	58	0	58	0	0	0
465	1	0	0	76.0438	0	151	84	174	81	26.7539	0	1	0	0	0	3	55	0	55	0	0	0
466	1	0	0	75.3151	1	108	68	171	86	29.4108	0	1	0	1	0	6	73	0	73	0	0	0
467	1	0	0	70.8822	1	129	85	166	85	30.8463	0	1	0	1	0	5	49	0	49	0	0	0
468	1	0	0	65.5671	1	120	77	160	50	19.5312	0	1	0	0	0	3	55	0	55	0	0	0
469	1	0	0	72.7123	0	134	79	171	68	23.255	0	1	0	0	0	2	54	0	54	0	0	0
470	1	0	0	70.3342	1	132	81	175	88	28.7347	0	0	0	0	0	2	50	0	50	0	0	0
471	1	0	0	75.2822	1	162	91	156	79	32.4622	0	1	1	0	0	5	58	0	58	0	0	0
472	1	0	0	77.7205	0	133	79	172	67	22.6474	0	1	0	0	0	3	52	0	52	0	0	0
473	1	0	0	72.589	0	124	75	168	79	27.9904	0	1	0	0	1	3	55	0	55	0	0	0
474	1	0	0	72.337	0	127	92	175	83	27.102	0	0	0	0	0	1	58	3	55	0	0	0
475	1	0	0	69.0822	1	144	84	164	70	26.0262	0	1	0	0	0	3	58	0	58	0	0	0
476	1	0	0	68.7068	0	141	82	180	77	23.7654	0	0	0	0	0	1	56	2	54	0	0	0
477	1	0	0	77.4767	0	135	78	177	85	27.1314	0	1	0	0	0	3	39	0	39	0	0	0
478	1	0	0	73.7397	1	127	87	152	55	23.8054	0	1	0	0	0	3	43	1	42	0	0	0
479	1	1	0	70.9644	1	138	89	160	52	20.3125	0	0	0	0	0	2	52	14	38	0	0	0
480	1	0	0	68.6137	0	103	64	173	70	23.3887	0	1	0	1	1	5	59	1	58	0	0	0
481	1	0	0	71.411	1	121	75	168	79	27.9904	0	0	0	0	0	2	63	0	63	0	0	0
482	1	0	0	79.126	1	122	75	166	90	32.6608	0	1	1	0	0	5	45	0	45	0	0	0
483	1	0	0	68.737	0	139	91	185	94	27.4653	0	1	0	0	0	2	72	2	70	0	0	0
484	1	0	0	76.3288	0	153	95	167	65	23.3067	0	1	1	0	0	4	50	0	50	0	0	0
485	1	0	0	79.4685	1	112	69	169	85	29.7609	0	1	0	1	0	6	41	0	41	0	0	0
486	1	0	0	71.9918	0	156	77	179	79	24.6559	0	1	1	0	1	4	68	0	68	0	0	0
487	1	0	0	71.1507	0	166	96	185	111	32.4324	0	1	1	0	0	3	67	0	67	0	0	0
488	1	0	0	83.6548	0	130	77	181	71	21.6721	0	0	0	0	0	2	40	0	40	0	0	0
489	1	0	0	73.8329	1	153	85	167	91	32.6294	0	1	0	0	0	3	61	0	61	0	0	0
490	1	0	0	69.5534	1	115	75	164	62	23.0518	0	0	0	0	0	2	64	0	64	0	0	0
491	1	0	0	80.6301	1	151	71	169	64	22.4082	0	0	0	0	0	3	52	0	52	0	0	0
492	1	0	0	77.9808	0	149	81	172	75	25.3515	0	1	0	0	0	3	63	0	63	0	0	0
493	1	0	0	72.0301	1	146	79	162	70	26.6728	0	0	1	0	0	3	52	1	51	0	0	0
494	1	0	0	70.3205	0	139	93	178	89	28.0899	0	1	0	0	0	2	53	0	53	0	0	0
495	1	0	0	73.8658	0	138	78	172	81	27.3797	0	0	0	0	0	1	48	0	48	0	0	0
496	1	0	0	73.1973	1	134	75	157	74	30.0215	0	1	1	0	0	4	58	0	58	0	0	0
497	1	0	0	71.9233	1	102	73	168	64	22.6757	0	0	0	0	0	2	48	0	48	0	0	0
498	1	0	0	65.1507	1	129	86	168	79	27.9904	0	0	0	1	0	4	52	2	50	0	0	0
499	1	0	0	68.6219	1	157	87	158	64	25.6369	0	0	0	0	0	2	71	0	71	0	0	0
500	1	0	0	65.1863	1	137	89	161	72	27.7767	0	1	0	0	0	3	57	0	57	0	0	0
501	1	0	0	70.1808	1	122	75	156	61	25.0657	0	1	1	0	0	4	41	0	41	0	0	0
502	1	0	0	65.4575	1	153	74	160	109	42.5781	0	1	1	0	0	4	60	0	60	0	0	0
503	1	0	0	65.3534	0	140	93	187	128	36.6038	0	1	0	1	0	4	51	0	51	0	0	0
504	1	0	0	80.4274	0	145	79	173	75	25.0593	0	1	0	0	0	3	60	0	60	0	0	0
505	1	0	0	84.6822	1	107	69	155	61	25.3902	0	1	1	0	0	5	61	0	61	0	0	0
506	1	0	0	71.126	0	159	99	180	90	27.7778	0	1	0	0	0	2	52	0	52	0	0	0
507	1	0	0	65.126	0	142	91	179	115	35.8915	0	0	1	0	0	2	45	0	45	0	0	0
508	1	0	0	66.537	1	127	84	168	57	20.1956	0	1	0	0	0	3	59	24	35	0	0	0
509	1	0	0	66.4904	1	128	79	162	87	33.1504	0	1	0	0	0	3	58	1	57	0	0	0
510	1	0	0	75.2603	1	136	89	168	59	20.9042	0	1	0	0	0	4	60	0	60	0	0	0
511	1	0	0	80.4247	1	127	75	160	62	24.2188	0	1	0	0	0	4	58	0	58	0	0	0
512	1	0	0	73.1342	1	174	84	161	53	20.4467	0	1	0	0	0	3	54	0	54	0	0	0
513	1	1	0	70.9671	1	124	77	164	73	27.1416	0	1	0	0	0	3	52	21	31	0	0	0
514	1	0	0	78.2274	0	132	89	173	79	26.3958	0	0	0	0	0	2	59	0	59	0	0	0
515	1	0	0	78.4	0	153	95	174	82	27.0842	0	1	0	0	0	3	68	0	68	0	0	0
516	1	0	0	71.1726	1	115	77	162	88	33.5315	0	1	1	0	0	4	45	1	44	0	0	0
517	1	0	0	74.6521	1	153	71	156	55	22.6003	0	0	0	0	0	2	56	0	56	0	0	0
518	1	0	0	90.7123	0	130	69	167	66	23.6652	1	1	0	0	1	5	69	0	69	0	0	0
519	1	0	0	65.4822	0	141	92	170	87	30.1038	0	1	0	0	0	2	56	1	55	0	0	0
520	1	0	0	75.537	1	149	78	164	55	20.4491	0	1	0	0	0	4	56	0	56	0	0	0
521	1	0	0	66.5644	1	109	82	160	68	26.5625	0	0	0	0	0	2	50	0	50	0	0	0
522	1	0	0	74.3699	1	139	90	170	62	21.4533	0	0	0	0	0	2	60	0	60	0	0	0
523	1	0	0	65.2767	0	146	65	126	53	33.3837	0	0	0	0	0	1	50	0	50	0	0	0
524	1	0	0	71.6329	0	153	93	183	100	29.8606	0	1	0	0	0	2	50	1	49	0	0	0
525	1	0	0	74.5123	1	149	77	161	60	23.1473	0	0	0	0	0	2	59	0	59	0	0	0
526	1	0	0	68.9534	0	142	76	186	99	28.616	0	1	0	0	0	2	60	0	60	0	0	0
527	1	0	0	70.5233	1	118	87	166	72	26.1286	0	0	0	1	0	4	49	0	49	0	0	0
528	1	0	0	74.4493	1	128	74	171	92	31.4627	0	1	1	0	0	4	66	0	66	0	0	0
529	1	0	0	70.8438	1	140	91	161	66	25.462	0	1	0	0	0	3	56	0	56	0	0	0
530	1	0	0	69.7808	0	118	82	172	72	24.3375	0	1	0	0	0	2	56	0	56	0	0	0
531	1	0	0	74.5425	0	153	88	198	108	27.5482	0	0	0	0	0	1	55	0	55	0	0	0
532	1	0	0	71.2438	0	129	75	172	85	28.7317	0	1	0	0	0	2	53	0	53	0	0	0
533	1	0	0	77.6082	1	125	93	152	48	20.7756	0	0	0	0	0	3	61	3	58	0	0	0
534	1	0	0	76.0247	1	132	79	168	71	25.1559	0	0	0	0	0	3	54	0	54	0	0	0
535	1	0	0	74.9014	0	136	88	177	95	30.3233	0	1	1	1	0	5	50	0	50	0	0	0
536	1	0	0	82.7808	1	164	106	168	100	35.4308	0	0	0	0	0	3	56	0	56	0	0	0
537	1	0	0	69.2959	1	136	98	168	65	23.03	0	0	0	0	0	2	57	0	57	0	0	0
538	1	0	0	70.8192	0	146	89	172	78	26.3656	0	1	0	0	0	2	68	0	68	0	0	0
539	1	0	0	83.8575	1	163	87	154	54	22.7694	0	1	0	1	0	6	53	3	50	0	0	0
540	1	0	0	74.3671	0	120	65	175	88	28.7347	0	1	0	0	1	3	67	0	67	0	0	0
541	1	0	0	89.1973	1	137	68	163	57	21.4536	0	1	0	0	0	4	60	0	60	0	0	0
542	1	0	0	76.7616	1	122	92	157	88	35.7012	0	1	0	0	0	4	49	0	49	0	0	0
543	1	0	0	84.4192	1	137	76	165	72	26.4463	0	1	0	0	0	4	59	0	59	0	0	0
544	1	0	0	80.4274	1	140	87	165	76	27.9155	0	1	0	0	0	4	60	1	59	0	0	0
545	1	0	0	87.0438	1	175	85	154	56	23.6128	0	1	1	1	0	7	48	0	48	0	0	0
546	1	0	0	75.3068	1	115	66	159	79	31.2488	0	1	0	0	0	4	59	0	59	0	0	0
547	1	0	0	75.4027	0	131	75	187	90	25.7371	0	1	0	0	0	3	87	0	87	0	0	0
548	1	0	0	70.8356	0	143	92	182	83	25.0574	0	1	0	0	0	2	54	0	54	0	0	0
549	1	0	0	91.5507	1	158	82	158	57	22.8329	0	1	0	0	0	4	57	0	57	0	0	0
550	1	0	0	74.4274	0	179	91	170	98	33.91	0	0	1	0	1	3	52	0	52	0	0	0
551	1	0	0	81.2767	1	154	93	163	73	27.4756	1	1	0	0	1	6	51	0	51	0	0	0
552	1	0	0	72.8082	0	148	95	177	87	27.7698	0	1	0	0	0	2	54	0	54	0	0	0
553	1	0	0	72.3863	1	132	81	154	73	30.7809	0	1	0	0	0	3	62	0	62	0	0	0
554	1	0	0	74.0329	0	133	77	172	78	26.3656	0	1	0	1	0	4	56	0	56	0	0	0
555	1	0	0	69.2521	1	142	86	166	54	19.5965	0	1	0	0	0	3	62	3	59	0	0	0
556	1	0	0	71.8137	0	127	82	190	86	23.8227	0	0	0	0	0	1	56	0	56	0	0	0
557	1	0	0	70.7397	1	110	65	168	58	20.5499	0	0	0	0	0	2	58	0	58	0	0	0
558	1	0	0	74.6603	1	129	67	158	68	27.2392	0	1	0	0	0	3	59	0	59	0	0	0
559	1	0	0	72.2247	0	134	84	187	85	24.3072	0	0	0	0	0	1	50	0	50	0	0	0
560	1	0	0	68.6137	1	141	84	171	92	31.4627	0	0	0	1	0	4	55	0	55	0	0	0
561	1	0	0	69.937	0	163	100	182	70	21.1327	0	1	0	0	0	2	48	0	48	0	0	0
562	1	0	0	74.7425	0	136	85	181	108	32.966	0	1	0	0	0	2	51	0	51	0	0	0
563	1	0	0	74.4877	1	121	92	161	87	33.5635	0	1	0	0	0	3	70	0	70	0	0	0
564	1	0	0	71.8247	1	126	87	168	97	34.3679	0	0	0	0	0	2	72	0	72	0	0	0
565	1	0	0	70.4082	1	114	79	165	60	22.0386	0	1	0	0	0	3	64	0	64	0	0	0
566	1	0	0	73.326	1	108	81	169	63	22.0581	0	0	0	0	0	2	68	1	67	0	0	0
567	1	0	0	65.6849	1	121	90	167	79	28.3266	0	0	0	0	0	2	53	0	53	0	0	0
568	1	0	0	68.6438	0	112	81	195	87	22.8797	0	0	0	0	0	1	56	0	56	0	0	0
569	1	0	0	73.1096	1	105	75	161	51	19.6752	0	0	0	0	0	2	48	0	48	0	0	0
570	1	0	0	68.7288	1	143	85	165	68	24.977	0	0	0	0	0	2	47	0	47	0	0	0
571	1	0	0	74.8055	0	142	80	178	82	25.8806	0	0	0	0	0	1	54	0	54	0	0	0
572	1	0	0	69.263	0	156	102	179	93	29.0253	0	0	0	0	0	1	55	0	55	0	0	0
573	1	0	0	71.2877	1	137	80	158	62	24.8358	0	1	0	1	0	5	56	0	56	0	0	0
574	1	0	0	76.3644	1	123	73	165	57	20.9366	0	0	0	0	0	3	64	0	64	0	0	0
575	1	0	0	67.6164	1	158	98	161	67	25.8478	0	0	0	0	0	2	56	0	56	0	0	0
576	1	0	0	70.2274	1	134	76	163	57	21.4536	0	1	0	0	0	3	59	0	59	0	0	0
577	1	0	0	73.7178	0	153	73	178	75	23.6713	0	1	1	0	0	3	45	0	45	0	0	0
578	1	0	0	74.0137	1	114	86	170	87	30.1038	0	0	0	0	0	2	73	4	69	0	0	0
579	1	0	0	71.9342	1	120	75	157	60	24.3418	0	0	0	1	0	4	66	2	64	0	0	0
580	1	0	0	74.7534	1	123	83	168	62	21.9671	0	0	1	0	0	3	59	0	59	0	0	0
581	1	0	0	74.5233	0	119	86	180	62	19.1358	0	1	0	0	1	3	65	0	65	0	0	0
582	1	0	0	67.2082	0	132	88	165	69	25.3444	0	0	0	0	0	1	62	0	62	0	0	0
583	1	0	0	68.0411	0	146	84	175	84	27.4286	0	1	0	0	0	2	56	4	52	0	0	0
584	1	0	0	74.8	1	119	72	171	63	21.5451	0	0	0	0	0	2	59	0	59	0	0	0
585	1	0	0	74.2904	1	147	82	169	79	27.6601	0	0	0	0	0	2	54	0	54	0	0	0
586	1	0	0	74.3041	0	135	92	172	69	23.3234	0	1	0	0	0	2	77	0	77	0	0	0
587	1	0	0	74.274	0	129	78	168	73	25.8645	0	0	0	0	0	1	60	0	60	0	0	0
588	1	0	0	72.274	0	150	92	162	77	29.34	0	1	0	0	0	2	60	0	60	0	0	0
589	1	0	0	74.0192	1	140	87	162	75	28.578	0	0	0	0	1	3	63	4	59	0	0	0
590	1	0	0	74.3452	1	147	84	162	87	33.1504	0	1	0	0	0	3	55	0	55	0	0	0
591	1	0	0	65.5808	1	168	96	162	75	28.578	0	1	0	0	0	3	56	0	56	0	0	0
592	1	0	0	70.3726	1	166	97	175	77	25.1429	0	1	1	0	0	4	60	0	60	0	0	0
593	1	0	0	73.5836	1	149	87	163	43	16.1843	0	1	0	0	0	3	65	0	65	0	0	0
594	1	0	0	69.7726	1	162	110	167	65	23.3067	0	1	1	1	0	6	57	0	57	0	0	0
595	1	0	0	70.1589	0	135	89	170	86	29.7578	0	1	0	0	0	2	51	0	51	0	0	0
596	1	0	0	68.9205	1	147	93	156	69	28.3531	0	0	0	0	0	2	66	0	66	0	0	0
597	1	0	0	76.8438	1	131	83	168	60	21.2585	0	1	0	0	0	4	59	0	59	0	0	0
598	1	0	0	70.0904	1	134	76	150	60	26.6667	0	1	1	0	0	4	60	0	60	0	0	0
599	1	0	0	66.4137	1	150	70	167	65	23.3067	0	1	0	0	0	3	56	0	56	0	0	0
600	1	0	0	66.4137	1	151	77	164	60	22.3081	0	0	0	0	0	2	123	0	107	15	1	1
601	1	0	0	70.1233	1	111	78	151	70	30.7004	0	1	1	0	0	4	64	0	64	0	0	0
602	1	0	0	82.0438	0	128	67	159	62	24.5243	0	1	1	0	1	5	56	0	56	0	0	0
603	1	0	0	70.1644	0	150	88	178	93	29.3524	0	1	0	0	0	2	59	0	59	0	0	0
604	1	0	0	67.3425	0	132	76	160	69	26.9531	0	1	0	0	0	2	128	4	124	0	0	0
605	1	0	0	79.4411	1	121	68	157	51	20.6905	0	1	0	0	0	4	61	0	61	0	0	0
606	1	0	0	75.1726	0	144	92	190	98	27.1468	0	1	0	0	0	3	56	1	55	0	0	0
607	1	0	0	66.1014	0	143	84	176	77	24.858	0	1	0	0	0	2	45	0	45	0	0	0
608	1	0	0	65.5178	1	123	76	157	52	21.0962	0	0	0	0	0	2	50	0	50	0	0	0
609	1	0	0	66.5616	1	121	73	157	57	23.1247	0	0	0	0	0	2	76	0	76	0	0	0
610	1	0	0	77.5562	1	162	89	159	71	28.0843	0	1	0	0	0	4	53	0	53	0	0	0
611	1	0	0	68.6822	0	130	85	173	77	25.7276	0	0	0	0	0	1	56	0	56	0	0	0
612	1	0	0	80.4932	0	125	77	178	73	23.04	0	0	0	0	0	2	52	0	52	0	0	0
613	1	0	0	67.3288	1	127	88	160	60	23.4375	0	0	0	0	0	2	57	0	57	0	0	0
614	1	0	0	70.0027	1	127	71	158	61	24.4352	0	0	0	0	0	2	49	0	49	0	0	0
615	1	0	0	66.4055	1	119	85	158	60	24.0346	0	0	0	0	0	2	64	0	64	0	0	0
616	1	0	0	70.2438	1	127	85	166	67	24.3141	0	0	0	0	0	2	62	1	61	0	0	0
617	1	0	0	66.4137	1	93	74	163	64	24.0882	1	1	1	1	1	8	70	0	70	0	0	0
618	1	0	0	70.7836	0	138	82	176	108	34.8657	0	0	0	0	0	1	44	2	42	0	0	0
619	1	0	0	70.7014	0	137	88	181	92	28.0822	0	0	0	0	0	1	49	0	49	0	0	0
620	1	0	0	67.2082	0	147	79	177	81	25.8546	0	0	0	0	0	1	61	0	61	0	0	0
621	1	0	0	67.2055	1	145	89	158	70	28.0404	0	0	0	0	0	2	59	0	59	0	0	0
622	1	0	0	70.6932	0	177	90	182	98	29.5858	0	0	1	0	0	2	55	0	55	0	0	0
623	1	0	0	69.8603	1	135	86	161	60	23.1473	0	0	0	0	0	2	59	0	59	0	0	0
624	1	0	0	73.9288	0	142	82	174	74	24.4418	0	1	0	0	0	2	115	0	105	10	0	1
625	1	0	0	68.4411	0	135	98	185	82	23.9591	0	0	0	0	0	1	70	0	70	0	0	0
626	1	0	0	68.6356	0	156	83	168	85	30.1162	0	1	1	0	0	3	50	0	50	0	0	0
627	1	0	0	71.5041	0	154	88	173	93	31.0735	0	1	0	0	0	2	52	2	50	0	0	0
628	1	0	0	66.5233	0	161	106	185	88	25.7122	0	0	0	0	0	1	68	0	68	0	0	0
629	1	0	0	69.6795	0	136	81	172	70	23.6614	0	1	0	0	1	3	64	0	64	0	0	0
630	1	0	0	66.5123	0	138	79	171	77	26.3329	0	0	0	0	0	1	66	0	66	0	0	0
631	1	1	1	70.0877	0	125	89	186	102	29.4832	0	1	0	0	0	2	49	0	0	31	18	1
632	1	0	0	67.9233	1	114	77	165	80	29.3848	0	1	0	0	0	3	54	0	54	0	0	0
633	1	0	0	65.1562	1	137	88	168	60	21.2585	0	0	0	0	0	2	56	0	56	0	0	0
634	1	0	0	67.2082	0	154	86	181	76	23.1983	0	0	0	0	0	1	41	0	41	0	0	0
635	1	0	0	67.7151	0	121	81	170	80	27.6817	0	1	0	0	1	3	49	1	48	0	0	0
636	1	0	0	65.0685	1	104	70	154	74	31.2026	0	0	0	0	0	2	47	0	47	0	0	0
637	1	0	0	67.6384	0	135	94	169	75	26.2596	0	1	0	0	0	2	50	1	49	0	0	0
638	1	0	0	65.8877	0	139	97	180	102	31.4815	0	1	1	0	1	4	60	0	60	0	0	0
639	1	0	0	66.7507	0	132	84	185	76	22.206	0	1	0	0	0	2	55	1	54	0	0	0
640	1	0	0	79.5342	0	126	80	176	73	23.5666	0	1	0	0	0	3	43	0	43	0	0	0
641	1	0	0	73.7425	0	135	64	173	79	26.3958	0	0	0	0	0	1	54	0	54	0	0	0
642	1	0	0	81.589	1	131	72	160	52	20.3125	0	1	0	1	0	6	43	0	43	0	0	0
643	1	0	0	67.7671	1	120	69	165	114	41.8733	0	0	0	0	0	2	60	0	60	0	0	0
644	1	0	0	67.7973	0	157	96	169	75	26.2596	0	1	0	0	0	2	58	0	58	0	0	0
645	1	0	0	67.7726	1	113	74	170	54	18.6851	0	0	0	0	0	2	42	0	42	0	0	0
646	1	0	0	70.1068	0	122	91	181	77	23.5036	0	0	0	0	0	1	46	0	46	0	0	0
647	1	0	0	65.5616	1	114	86	166	70	25.4028	0	1	0	0	0	3	52	0	52	0	0	0
648	1	0	0	65.5726	1	138	93	167	83	29.7608	0	1	0	0	0	3	48	0	48	0	0	0
649	1	0	0	68.3123	1	149	86	170	74	25.6055	0	1	0	0	0	3	54	0	54	0	0	0
650	1	0	0	66.5644	0	123	80	172	80	27.0416	0	1	0	0	0	2	59	3	56	0	0	0
651	1	0	0	68.3233	0	114	78	170	91	31.4879	0	1	0	0	0	2	65	0	65	0	0	0
652	1	0	0	68.4055	0	140	80	165	68	24.977	0	0	0	0	0	1	64	0	64	0	0	0
653	1	0	0	68.3863	1	121	84	175	84	27.4286	0	1	0	1	0	5	50	1	49	0	0	0
654	1	0	0	68.1699	1	157	111	159	68	26.8977	0	1	0	0	0	3	74	0	74	0	0	0
655	1	0	0	66.9123	0	139	93	173	76	25.3934	0	0	0	0	0	1	60	0	60	0	0	0
656	1	0	0	68.0548	1	111	77	161	70	27.0051	0	0	0	0	0	2	58	1	57	0	0	0
657	1	0	0	68.0521	1	122	79	173	75	25.0593	0	0	0	0	0	2	56	0	56	0	0	0
658	1	0	0	71.5178	0	163	105	177	67	21.3859	0	0	0	0	0	1	53	0	53	0	0	0
659	1	0	0	71.5288	1	137	84	165	55	20.202	0	1	0	0	0	3	59	0	59	0	0	0
660	1	0	0	71.8192	1	141	80	166	62	22.4996	0	0	0	0	0	2	61	0	61	0	0	0
661	1	0	0	79.937	1	146	69	169	72	25.2092	0	1	0	0	0	4	52	0	52	0	0	0
662	1	0	0	65.4822	1	118	86	170	66	22.8374	0	1	0	0	0	3	66	0	66	0	0	0
663	1	0	0	68.5589	1	148	94	157	71	28.8044	0	1	0	0	0	3	60	0	60	0	0	0
664	1	0	0	74.3123	0	111	74	168	73	25.8645	0	0	0	0	0	1	51	4	47	0	0	0
665	1	0	0	68.337	1	139	89	165	74	27.1809	0	0	0	0	0	2	61	0	61	0	0	0
666	1	0	0	74.9836	0	135	95	173	82	27.3982	0	0	0	0	0	1	56	0	56	0	0	0
667	1	0	0	67.4493	1	151	107	158	70	28.0404	0	0	0	0	0	2	59	1	58	0	0	0
668	1	0	0	74.0712	1	154	74	160	55	21.4844	0	0	0	0	0	2	61	0	61	0	0	0
669	1	0	0	66.4411	1	141	87	164	59	21.9363	0	1	0	0	0	3	58	0	58	0	0	0
670	1	0	0	65.2411	0	140	92	175	74	24.1633	0	1	1	0	0	3	57	0	57	0	0	0
671	1	0	0	75.789	0	157	101	173	73	24.3911	0	0	0	0	0	2	99	2	97	0	0	0
672	1	0	0	70.1644	0	163	104	172	83	28.0557	0	0	0	0	0	1	72	0	72	0	0	0
673	1	0	0	66.9562	1	142	85	170	79	27.3356	0	0	0	0	0	2	60	0	60	0	0	0
674	1	0	0	65.2521	1	136	86	171	69	23.597	0	0	0	0	0	2	65	0	65	0	0	0
675	1	0	0	70.8082	1	114	74	162	55	20.9572	0	0	0	0	0	2	54	0	54	0	0	0
676	1	0	0	68.2164	1	115	77	176	73	23.5666	0	0	0	0	0	2	69	1	68	0	0	0
677	1	0	0	95.411	1	160	89	167	61	21.8724	0	0	0	0	0	3	48	0	48	0	0	0
678	1	0	0	71.2466	1	142	87	170	80	27.6817	0	1	0	0	0	3	55	0	55	0	0	0
679	1	0	0	71.8712	1	126	85	158	70	28.0404	0	0	0	0	0	2	57	0	57	0	0	0
680	1	0	0	65.6192	1	121	84	174	86	28.4053	0	0	0	0	0	2	43	0	43	0	0	0
681	1	1	1	70.4274	0	140	80	189	112	31.3541	0	0	0	0	0	1	78	20	37	2	19	1
682	1	0	0	68.8959	1	111	73	151	57	24.9989	0	1	0	0	0	3	51	3	48	0	0	0
683	1	0	0	68.1425	1	113	56	161	48	18.5178	0	0	0	0	0	2	60	0	60	0	0	0
684	1	0	0	72.8411	0	135	76	183	87	25.9787	0	1	0	0	0	2	50	0	50	0	0	0
685	1	0	0	72.8603	1	129	87	163	54	20.3244	0	0	0	0	0	2	51	0	51	0	0	0
686	1	0	0	67.2247	0	160	100	175	79	25.7959	0	0	0	0	0	1	43	7	36	0	0	0
687	1	0	0	74.4164	1	153	94	164	67	24.9108	0	1	1	0	0	4	50	0	50	0	0	0
688	1	0	0	68.937	1	144	92	170	69	23.8754	0	0	0	0	0	2	52	0	52	0	0	0
689	1	0	0	72.5507	0	136	95	182	80	24.1517	0	0	0	0	0	1	53	0	53	0	0	0
690	1	0	0	88.1836	1	157	101	160	50	19.5312	0	1	0	0	0	4	59	12	47	0	0	0
691	1	0	0	65.6658	1	121	83	161	80	30.863	0	1	1	0	1	5	59	1	58	0	0	0
692	1	0	0	67.2274	0	130	78	180	82	25.3086	0	0	0	0	0	1	52	0	52	0	0	0
693	1	0	0	76.0192	0	125	82	164	84	31.2314	0	1	0	0	0	3	54	0	54	0	0	0
694	1	0	0	86.8055	1	161	88	163	65	24.4646	0	0	0	0	1	4	56	1	55	0	0	0
695	1	0	0	77.9233	1	130	80	159	50	19.7777	0	0	1	0	0	4	44	0	44	0	0	0
696	1	0	0	85.9452	0	174	104	174	86	28.4053	0	1	0	0	1	4	42	0	42	0	0	0
697	1	0	0	65.263	0	137	87	179	80	24.968	0	0	1	0	0	2	44	0	44	0	0	0
698	1	0	0	66.2795	1	154	98	172	91	30.7599	0	0	0	0	0	2	40	0	40	0	0	0
699	1	0	0	65.0712	1	153	97	155	54	22.4766	0	0	0	0	0	2	49	1	48	0	0	0
700	1	0	0	65.8932	1	119	92	160	77	30.0781	0	1	0	0	0	3	60	0	60	0	0	0
701	1	0	0	76.8274	1	135	75	160	58	22.6562	0	1	0	0	0	4	51	0	51	0	0	0
702	1	0	0	74.2247	0	129	86	172	95	32.112	0	1	0	0	0	2	49	1	48	0	0	0
703	2	0	0	65.9945	1	140	80	156	57	23.4221	0	0	0	0	0	2	44	0	44	0	0	0
704	2	0	0	74.7452	1	156	84	166	60	21.7738	0	0	0	0	0	2	44	0	44	0	0	0
705	2	0	0	77.1808	0	167	98	179	89	27.7769	0	1	0	0	0	3	44	0	44	0	0	0
706	2	0	0	66.674	0	135	79	188	98	27.7275	0	0	0	0	0	1	43	0	43	0	0	0
707	2	0	0	73.0712	1	152	92	168	88	31.1791	0	0	0	0	0	2	43	0	43	0	0	0
708	2	0	0	72.5589	1	139	77	160	55	21.4844	0	0	0	0	0	2	44	0	44	0	0	0
709	2	0	0	71.8685	1	153	99	166	86	31.2092	0	0	0	0	0	2	44	0	44	0	0	0
710	2	0	0	73.0411	1	151	89	164	66	24.539	0	1	0	0	0	3	42	3	39	0	0	0
711	2	0	0	74.7041	1	156	94	165	70	25.7117	0	0	0	0	0	2	40	0	40	0	0	0
712	2	0	0	70.0137	0	148	84	170	77	26.6436	0	1	0	0	0	2	36	0	36	0	0	0
713	2	0	0	73.5425	0	150	87	171	83	28.3848	0	1	0	0	1	3	44	0	44	0	0	0
714	2	0	0	68.0932	0	145	92	176	86	27.7634	0	1	0	0	0	2	41	0	41	0	0	0
715	2	0	0	68.2027	0	132	89	179	83.7	26.1228	0	0	0	0	0	1	40	0	40	0	0	0
716	2	0	0	73.2548	0	139	74	185	102	29.8028	0	1	0	0	0	2	45	0	45	0	0	0
717	2	0	0	67.9699	1	136	84	160	55	21.4844	0	1	0	0	0	3	41	0	41	0	0	0
718	2	0	0	74.7616	1	161	81	172	67	22.6474	0	0	0	0	0	2	38	0	38	0	0	0
719	2	0	0	79.4712	1	140	80	154	69	29.0943	0	0	0	0	0	3	42	0	42	0	0	0
720	2	0	0	78.1616	1	151	94	150	51	22.6667	0	1	0	1	0	6	39	1	38	0	0	0
721	2	0	0	69.4137	1	140	95	165	81	29.7521	0	1	0	0	0	3	43	0	43	0	0	0
722	2	0	0	70.7205	0	158	93	182	81	24.4536	0	1	0	0	0	2	44	0	44	0	0	0
723	2	0	0	69.8932	1	148	85	162	65	24.7676	0	0	0	0	0	2	43	0	43	0	0	0
724	2	0	0	83.5041	0	167	96	170	74	25.6055	0	1	1	0	0	4	44	2	42	0	0	0
725	2	0	0	66.4548	1	141	94	168	65	23.03	0	0	0	0	0	2	45	0	45	0	0	0
726	2	0	0	71.8164	1	128	74	174	81	26.7539	0	0	0	0	0	2	45	0	45	0	0	0
727	2	0	0	70.074	1	145	96	155	76	31.6337	0	0	0	0	0	2	44	0	44	0	0	0
728	2	0	0	73.7726	1	163	107	156	73	29.9967	0	1	0	0	0	3	43	0	43	0	0	0
729	2	0	0	71.926	1	152	85	169	64	22.4082	0	0	0	0	0	2	41	0	41	0	0	0
730	2	0	0	85.6411	0	139	71	182	68	20.5289	0	1	0	1	1	6	49	0	49	0	0	0
731	2	0	0	74.9342	1	162	91	169	68	23.8087	0	0	0	0	0	2	50	0	50	0	0	0
732	2	0	0	78.9233	1	154	71	164	64	23.7954	0	0	0	0	0	3	57	1	56	0	0	0
733	2	0	0	68.5644	0	177	102	174	85	28.075	0	0	0	0	0	1	41	0	41	0	0	0
734	2	0	0	65.463	1	131	81	173	75	25.0593	0	0	0	0	0	2	45	0	45	0	0	0
735	2	0	0	67.1726	0	151	93	178	72	22.7244	0	0	0	0	0	1	44	0	44	0	0	0
736	2	0	0	65.8082	1	123	78	176	76	24.5351	0	0	0	0	0	2	41	0	41	0	0	0
737	2	0	0	66.0603	1	166	96	159	60	23.7332	0	1	0	0	0	3	42	0	42	0	0	0
738	2	0	0	70.2767	1	169	90	173	69	23.0546	0	0	0	0	0	2	44	0	44	0	0	0
739	2	0	0	70.2082	1	157	86	167	70	25.0995	0	0	0	0	0	2	43	9	34	0	0	0
740	2	0	0	73.011	1	141	89	168	70	24.8016	0	0	0	0	0	2	43	0	43	0	0	0
741	2	0	0	70.8164	1	140	84	182	70	21.1327	0	1	0	0	0	3	75	0	75	0	0	0
742	2	0	0	66.0493	0	165	88	190	107	29.6399	0	1	0	0	0	2	41	0	41	0	0	0
743	2	0	0	71.4904	1	146	103	171	75	25.6489	0	0	0	0	0	2	43	1	42	0	0	0
744	2	0	0	74.9123	0	153	94	178	80	25.2493	0	0	0	0	0	1	43	0	43	0	0	0
745	2	0	0	68.4438	1	160	87	165	73	26.8136	0	0	0	0	0	2	42	0	42	0	0	0
746	2	0	0	72.7671	1	122	90	164	74	27.5134	0	0	0	0	0	2	85	0	85	0	0	0
747	2	0	0	71.8192	1	129	82	160	61	23.8281	0	0	0	0	0	2	40	0	40	0	0	0
748	2	0	0	68.6411	0	148	95	193	98	26.3094	0	0	0	0	0	1	39	0	39	0	0	0
749	2	0	0	69.2603	1	117	78	166	64	23.2254	0	0	0	0	0	2	40	0	40	0	0	0
750	2	0	0	72.6603	0	178	96	183	82	24.4857	0	0	0	0	0	1	126	0	124	2	0	1
751	2	0	0	67.8575	0	145	99	182	84	25.3593	0	0	0	0	0	1	45	0	45	0	0	0
752	2	0	0	74.0877	0	160	89	188	88	24.8981	0	0	0	0	0	1	59	0	59	0	0	0
753	2	0	0	69.389	0	146	94	180	106	32.716	0	0	0	0	0	1	51	0	51	0	0	0
754	2	0	0	66.9781	0	145	91	183	89	26.5759	0	0	0	0	0	1	46	0	46	0	0	0
755	2	0	0	69.3151	0	137	79	184	66	19.4943	0	0	0	0	0	1	43	0	43	0	0	0
756	2	0	0	77.1534	1	143	72	166	64	23.2254	0	0	0	0	0	3	52	0	52	0	0	0
757	2	0	0	72.5753	0	141	85	166	70	25.4028	0	0	0	0	0	1	44	0	44	0	0	0
758	2	0	0	73.9014	1	188	103	158	64	25.6369	0	0	1	0	0	3	44	0	44	0	0	0
759	2	0	0	72.9342	1	150	82	171	64	21.8871	0	1	0	0	0	3	41	0	41	0	0	0
760	2	0	0	79.7205	1	108	75	165	61	22.4059	0	0	0	0	0	3	58	0	58	0	0	0
761	2	0	0	69.0301	1	114	78	164	79	29.3724	0	1	0	0	0	3	42	0	42	0	0	0
762	2	0	0	73.526	0	133	76	177	74	23.6203	0	0	0	0	0	1	43	0	43	0	0	0
763	2	0	0	68.2795	0	109	77	201	79	19.554	0	0	0	0	0	1	54	0	54	0	0	0
764	2	0	0	67.0658	1	118	79	163.5	67	25.0634	0	0	0	0	0	2	40	0	40	0	0	0
765	2	0	0	67.3918	1	156	99	156	81	33.284	0	1	0	0	0	3	43	0	43	0	0	0
766	2	0	0	76.989	1	117	63	169	52	18.2066	0	0	0	0	0	3	44	0	44	0	0	0
767	2	0	0	66.0986	1	130	75	170	67	23.1834	0	0	0	0	0	2	45	0	45	0	0	0
768	2	0	0	73.4137	1	138	95	165	69	25.3444	0	1	0	0	0	3	41	0	41	0	0	0
769	2	0	0	70.9945	0	160	87	170	73	25.2595	0	1	0	0	0	2	42	0	42	0	0	0
770	2	0	0	80.9644	1	170	96	155	87	36.2123	0	1	0	0	0	4	46	0	46	0	0	0
771	2	0	0	68.8685	1	151	98	161	56	21.6041	0	0	0	0	0	2	57	0	57	0	0	0
772	2	0	0	72.1315	1	182	102	162	66	25.1486	0	0	0	0	0	2	41	0	41	0	0	0
773	2	0	0	70.1507	0	230	120	178	83.5	26.354	0	1	0	0	0	2	42	0	42	0	0	0
774	2	0	0	65.7781	1	140	86	170	71.5	24.7405	0	1	0	0	0	3	41	0	41	0	0	0
775	2	0	0	69.926	1	146	97	176	80	25.8264	0	1	0	0	0	3	44	0	44	0	0	0
776	2	0	0	66.5288	1	137	95	170	70	24.2215	0	0	0	0	0	2	45	0	45	0	0	0
777	2	0	0	71.189	0	140	86	178	106	33.4554	0	0	0	0	0	1	39	0	39	0	0	0
778	2	0	0	71.8493	1	107	73	155	89	37.0447	0	0	1	0	0	3	43	0	43	0	0	0
779	2	0	0	69.6877	0	147	76	178	77	24.3025	0	0	0	0	0	1	43	0	43	0	0	0
780	2	0	0	70.8685	1	151	86	158	66	26.4381	0	0	0	0	0	2	45	0	45	0	0	0
781	2	0	0	67.1068	1	182	87	167	86	30.8365	0	0	0	0	0	2	47	2	45	0	0	0
782	2	0	0	77.5288	0	132	91	176	74	23.8895	0	0	0	0	0	2	41	0	41	0	0	0
783	2	0	0	68.6822	0	134	82	179	77	24.0317	0	1	0	0	0	2	42	0	42	0	0	0
784	2	0	0	68.537	1	186	115	168	68	24.093	0	1	0	0	0	3	43	0	43	0	0	0
785	2	0	0	73.5726	0	179	97	174	74	24.4418	0	0	0	0	0	1	41	0	41	0	0	0
786	2	0	0	77.9534	0	168	93	164	63	23.4236	0	0	0	0	0	2	43	0	43	0	0	0
787	2	0	0	67.063	1	162	101	159	58	22.9421	0	1	0	0	0	3	37	0	37	0	0	0
788	2	0	0	67.0575	1	141	91	159	57	22.5466	0	1	0	0	0	3	43	0	43	0	0	0
789	2	0	0	73.7808	1	144	88	162	60	22.8624	0	0	0	0	0	2	41	0	41	0	0	0
790	2	0	0	74.611	0	136	80	190	90	24.9307	0	0	0	0	0	1	42	0	42	0	0	0
791	2	0	0	77.7068	1	144	99	158	60	24.0346	0	1	0	0	0	4	55	0	55	0	0	0
792	3	0	0	73.7644	1	140	76	167	55.8	20.0079	0	0	0	0	0	2	43	1	42	0	0	0
793	3	0	0	84.0767	1	158	65	163	65	24.4646	0	0	0	0	0	3	59	0	59	0	0	0
794	3	1	1	76.4932	0	155	85	183	106	31.6522	0	1	0	0	0	3	54	23	29	2	0	1
795	3	0	0	67.8795	1	125	80	177	77.5	24.7375	0	0	0	0	0	2	53	0	47	2	4	1
796	3	0	0	70.3068	1	135	70	173	59	19.7133	0	0	0	0	0	2	45	0	45	0	0	0
797	3	1	0	78.3452	0	120	73	178	77	24.3025	0	1	0	1	0	5	52	12	40	0	0	0
798	3	0	0	69.2877	0	155	90	178.5	92.6	29.0626	0	1	0	0	0	2	48	0	48	0	0	0
799	3	0	0	70.1288	0	140	85	185	90	26.2966	0	0	0	0	0	1	45	0	45	0	0	0
800	3	0	0	78.6384	0	170	90	180.5	76.6	23.5112	0	0	0	0	0	2	52	0	52	0	0	0
801	3	0	0	72.0849	0	130	80	174	62	20.4783	0	0	0	0	0	1	50	20	30	0	0	0
802	3	0	0	84.5945	1	135	80	165	74.4	27.3278	0	0	0	0	0	3	46	0	46	0	0	0
803	3	0	0	68.7699	1	145	80	157.5	88.8	35.7974	0	1	0	0	0	3	59	0	59	0	0	0
804	3	0	0	66.6877	0	160	90	182	80.5	24.3026	0	1	0	0	0	2	43	0	43	0	0	0
805	3	0	0	65.1726	1	139	82	158	61	24.4352	0	1	0	0	0	3	42	0	42	0	0	0
806	3	1	0	70.811	0	146	100	180	82	25.3086	0	1	0	0	0	2	33	1	32	0	0	0
807	3	0	0	74.7507	1	151	89	167	64	22.9481	0	1	0	0	0	3	51	0	51	0	0	0
808	3	0	0	68.6849	0	120	90	186	83	23.9912	0	0	0	1	0	3	64	0	64	0	0	0
809	3	0	0	79.526	0	125	65	187	89	25.4511	0	1	0	0	0	3	43	0	43	0	0	0
810	3	0	0	69.0986	1	130	85	164	106	39.4111	0	0	0	0	0	2	69	0	69	0	0	0
811	3	0	0	68.5836	1	130	70	167	85	30.478	0	1	0	0	0	3	51	0	51	0	0	0
812	3	0	0	65.6027	0	125	80	175	87	28.4082	0	1	0	0	0	2	45	0	45	0	0	0
813	3	0	0	65.7808	1	123	75	160	63.9	24.9609	0	0	0	0	0	2	60	0	60	0	0	0
814	3	0	0	73.3205	1	132	87	169	86	30.111	0	1	1	0	0	4	44	0	44	0	0	0
815	3	0	0	76.8	1	179	90	158	58	23.2335	0	1	0	0	0	4	65	0	65	0	0	0
816	3	1	0	72.8986	1	148	88	169	80	28.0102	0	1	0	0	0	3	77	33	44	0	0	0
817	3	0	0	65.811	0	130	91	178	78	24.6181	0	1	0	0	0	2	49	1	48	0	0	0
818	3	0	0	75.4849	0	124	76	178	97	30.6148	0	1	0	1	0	5	65	0	65	0	0	0
819	3	0	0	74.6658	0	140	80	174	85	28.075	0	1	1	1	0	5	50	0	50	0	0	0
820	3	0	0	68.0849	0	148	98	192	111	30.1107	0	1	1	1	0	5	54	0	54	0	0	0
821	3	0	0	73.5041	1	130	82	167	54.5	19.5418	0	0	0	0	0	2	55	0	55	0	0	0
822	3	0	0	73.1425	0	129	85	179	94	29.3374	0	0	0	0	0	1	43	8	35	0	0	0
823	3	0	0	65.4274	1	107	78	158	58	23.2335	0	1	0	0	0	3	48	0	48	0	0	0
824	3	0	0	74.7041	1	138	80	172	58.5	19.7742	0	1	0	0	0	3	62	0	62	0	0	0
825	3	0	0	82.0986	0	122	70	185	82	23.9591	0	1	0	0	0	3	48	0	47	0	1	1
826	3	0	0	73.5699	1	141	73	164	72	26.7698	0	1	0	0	0	3	39	0	39	0	0	0
827	3	0	0	66.2438	1	145	90	165	69	25.3444	0	1	0	0	0	3	44	14	30	0	0	0
828	3	0	0	65.4959	1	120	80	161	64.5	24.8833	0	0	0	0	0	2	41	1	40	0	0	0
829	3	0	0	75.5562	0	170	90	180	81	25	0	0	0	0	0	2	41	0	41	0	0	0
830	3	0	0	66.5096	0	135	85	186	98	28.327	0	0	0	0	0	1	63	0	63	0	0	0
831	3	0	0	68.5342	0	130	85	178	102	32.1929	0	1	0	0	0	2	42	0	42	0	0	0
832	3	0	0	66.0795	0	150	95	182	89	26.8687	0	1	0	0	0	2	41	0	41	0	0	0
833	3	0	0	70.9671	1	170	86	165	62	22.7732	0	0	0	0	0	2	46	0	46	0	0	0
834	3	0	0	70.9041	0	120	80	174	72	23.7812	0	1	0	0	1	3	43	0	43	0	0	0
835	3	1	0	72.3562	0	150	90	179	85	26.5285	0	1	0	0	0	2	60	5	55	0	0	0
836	3	0	0	67.4493	1	142	80	160	55	21.4844	0	0	0	0	0	2	43	0	43	0	0	0
837	3	0	0	70.0932	1	125	70	163	77	28.9811	0	1	1	0	0	4	44	0	44	0	0	0
838	3	0	0	82.589	1	110	80	161	58	22.3757	0	1	0	0	0	4	42	0	42	0	0	0
839	3	0	0	67.8685	1	130	78	170	61	21.1073	0	0	0	0	0	2	52	4	48	0	0	0
840	3	0	0	65.8466	0	160	85	180	95	29.321	0	1	0	0	0	2	47	0	47	0	0	0
841	3	0	0	67.2438	0	135	89	178	78	24.6181	0	0	0	0	0	1	43	0	43	0	0	0
842	3	0	0	67.5397	1	146	80	161	77	29.7056	0	1	0	0	0	3	43	0	43	0	0	0
843	3	0	0	67.3397	1	140	80	171	57	19.4932	0	1	0	0	0	3	45	0	45	0	0	0
844	3	0	0	66.9315	1	150	90	165	71	26.079	0	1	0	0	0	3	56	6	50	0	0	0
845	3	0	0	80.2247	1	165	95	163	46	17.3134	0	0	0	0	0	3	53	0	53	0	0	0
846	3	0	0	65.6795	1	140	81	167	64.5	23.1274	0	0	0	0	0	2	70	8	62	0	0	0
847	3	0	0	80.7863	0	188	79	173	56	18.7109	0	0	0	0	0	2	49	1	48	0	0	0
848	3	0	0	66.7205	1	150	90	167	98	35.1393	0	1	0	0	0	3	44	0	44	0	0	0
849	3	0	0	84.3068	1	112	70	154	59	24.8777	0	0	0	0	0	3	40	0	40	0	0	0
850	3	0	0	66.7151	0	122	81	169	79	27.6601	0	0	0	0	0	1	57	0	57	0	0	0
851	3	0	0	69.2164	1	138	90	161	58	22.3757	0	1	0	0	0	3	46	0	46	0	0	0
852	3	0	0	77.3123	1	149	90	170	83	28.7197	0	1	0	0	0	4	62	0	62	0	0	0
853	3	0	0	66.6575	1	132	70	168	66.5	23.5615	0	1	1	0	1	5	62	1	61	0	0	0
854	3	1	0	71.7425	1	120	78	162	67	25.5296	0	1	0	0	0	3	70	15	55	0	0	0
855	3	0	0	75.5507	1	142	72	167	115	41.2349	0	1	0	0	0	4	49	0	49	0	0	0
856	3	0	0	82.6986	1	135	74	162	62.1	23.6626	0	0	0	0	0	3	40	0	40	0	0	0
857	3	0	0	73.7753	0	142	70	175	79	25.7959	0	1	0	0	0	2	43	0	43	0	0	0
858	3	0	0	66.2356	0	110	72	170	70	24.2215	0	0	0	0	0	1	44	0	44	0	0	0
859	3	0	0	74.6986	0	149	75	182	78	23.5479	0	0	0	0	0	1	57	0	57	0	0	0
860	3	0	0	73.1397	0	142	84	178	85	26.8274	0	0	0	0	0	1	54	1	53	0	0	0
861	3	0	0	70.4356	1	139	75	168	64	22.6757	0	1	0	0	0	3	40	0	40	0	0	0
862	3	0	0	85.1233	1	178	100	171	68	23.255	0	1	0	1	0	6	51	0	51	0	0	0
863	3	0	0	66.5671	0	137	83	179	81	25.2801	0	0	0	0	0	1	43	0	43	0	0	0
864	3	0	0	66.3014	0	119	67	169	90	31.5115	0	0	1	0	0	2	44	0	44	0	0	0
865	3	0	0	66.6027	0	155	85	175	79.4	25.9265	0	1	0	0	0	2	45	0	45	0	0	0
866	3	0	0	71.2438	0	119	80	178	106	33.4554	0	0	0	0	0	1	41	0	41	0	0	0
867	3	0	0	76.0137	0	143	72	174	75	24.7721	0	0	0	1	0	4	51	1	50	0	0	0
868	3	0	0	74.9945	1	139	72	163	66	24.841	0	0	0	0	0	2	34	1	33	0	0	0
869	3	0	0	75.674	0	125	68	179	66	20.5986	0	0	0	0	0	2	42	0	42	0	0	0
870	3	1	0	79.8822	0	124	80	176	106	34.22	0	1	0	0	0	3	47	39	8	0	0	0
871	3	0	0	65.7288	0	120	75	180	83	25.6173	0	0	0	0	0	1	40	0	40	0	0	0
872	3	0	0	69.0082	1	142	82	171	60	20.5191	0	1	0	0	0	3	39	0	39	0	0	0
873	3	0	0	74.7205	1	142	78	163	57	21.4536	0	1	0	0	0	3	41	0	41	0	0	0
874	3	0	0	66.3616	0	133	67	166	83	30.1205	0	1	0	0	1	3	45	0	45	0	0	0
875	3	0	0	69.1616	1	155	87	164	70	26.0262	0	0	0	0	0	2	45	7	38	0	0	0
876	3	1	0	69.7041	1	168	90	165	74	27.1809	0	0	0	0	0	2	55	2	53	0	0	0
877	3	0	0	66.411	0	135	100	181	75	22.8931	0	0	0	0	0	1	39	0	39	0	0	0
878	3	0	0	69.6164	0	145	87	176	83	26.7949	0	0	0	0	0	1	42	0	42	0	0	0
879	3	0	0	73.4712	0	135	80	191	103	28.2339	0	0	0	0	0	1	82	11	71	0	0	0
880	3	0	0	69.1699	1	137	95	165	65	23.8751	0	0	0	0	0	2	37	0	37	0	0	0
881	3	0	0	74.2685	0	160	75	175	89	29.0612	0	0	1	0	0	2	43	0	43	0	0	0
882	3	0	0	83.7973	0	150	78	167	70	25.0995	0	1	0	1	0	5	42	0	42	0	0	0
883	3	0	0	77.1014	0	130	81	178	107	33.771	0	0	0	0	0	2	43	2	41	0	0	0
884	3	0	0	82.1808	0	147	97	171	79	27.0169	0	0	0	0	0	2	41	0	41	0	0	0
885	3	0	0	74.337	0	154	84	185	81	23.6669	0	1	0	0	0	2	42	0	42	0	0	0
886	3	0	0	72.3534	0	160	80	161	50	19.2894	0	0	0	0	0	1	58	2	56	0	0	0
887	3	0	0	78.5178	1	140	85	152	80	34.626	0	1	0	0	0	4	46	0	46	0	0	0
888	3	0	0	85.7452	0	159	75	178	84	26.5118	0	1	0	0	0	3	35	0	35	0	0	0
889	3	0	0	70.2822	0	142	70	172	95	32.112	0	1	1	0	0	3	95	1	94	0	0	0
890	3	0	0	74.8274	0	145	85	172	78	26.3656	0	1	0	0	0	2	42	0	42	0	0	0
891	3	0	0	65.7589	1	125	91	157	68	27.5873	0	0	0	0	0	2	35	0	35	0	0	0
892	3	0	0	66.4603	1	129	100	160	79	30.8594	0	0	0	0	0	2	54	0	54	0	0	0
893	3	0	0	75.8767	0	133	85	177	81.6	26.0462	0	0	0	0	0	2	105	0	100	5	0	1
894	3	0	0	68.8466	1	106	70	173	74.6	24.9257	0	0	0	0	0	2	47	0	47	0	0	0
895	3	0	0	74.1945	1	160	75	168	90	31.8878	0	1	0	0	0	3	42	0	42	0	0	0
896	4	0	0	80.6685	1	171	94	167	85	30.478	0	1	0	0	0	4	53	0	53	0	0	0
897	4	0	0	73.9041	0	160	85	170	70	24.2215	0	0	0	0	0	1	68	0	68	0	0	0
898	4	0	0	73.8301	1	143	90	169	63.2	22.1281	0	0	0	0	0	2	43	0	43	0	0	0
899	4	1	0	72.8329	1	120	90	172	68	22.9854	1	1	0	1	1	7	47	14	33	0	0	0
900	4	1	0	73.674	0	156	82	180	91	28.0864	0	1	1	0	0	3	37	17	20	0	0	0
901	4	0	0	68.2055	1	153	87	170	87	30.1038	0	0	0	0	0	2	44	0	44	0	0	0
902	4	1	1	69.0301	0	155	100	175	84	27.4286	0	0	0	0	0	1	45	0	0	45	0	1
903	4	0	0	66.074	0	170	99	182.5	85.5	25.6709	0	0	0	0	0	1	47	0	47	0	0	0
904	4	0	0	68.4	0	180	116	168	102	36.1395	0	1	0	0	0	2	49	1	48	0	0	0
905	4	0	0	66.7616	1	118	82	166	92	33.3866	0	0	0	1	0	4	47	1	46	0	0	0
906	4	0	0	74.8192	1	172	90	165	72	26.4463	0	1	0	1	0	5	46	0	46	0	0	0
907	4	0	0	75.7918	1	129	88	164	95.2	35.3956	0	1	1	0	0	5	48	0	48	0	0	0
908	4	0	0	75.8986	0	140	68	172	75	25.3515	0	0	0	0	0	2	44	0	44	0	0	0
909	4	0	0	77.8795	1	154	91	156	63.3	26.0108	0	0	0	0	0	3	53	2	51	0	0	0
910	4	0	0	73.7288	0	153	71	175.5	88	28.5712	0	1	1	0	0	3	53	0	53	0	0	0
911	4	0	0	80.3397	0	150	91	175	74.3	24.2612	0	0	0	0	0	2	72	0	72	0	0	0
912	4	0	0	66.7315	0	140	72	189	103	28.8346	0	0	0	0	0	1	45	1	44	0	0	0
913	4	0	1	81.9479	1	156	74	158	74	29.6427	0	0	0	0	0	3	68	0	28	40	0	1
914	4	0	0	69.2	0	161	68	163	73	27.4756	0	0	0	1	0	3	49	0	49	0	0	0
915	4	0	0	70.9479	1	155	81	159	57.7	22.8235	0	0	0	1	0	4	49	0	49	0	0	0
916	4	0	0	72.8849	1	164	70	171	69	23.597	0	1	0	0	0	3	45	0	45	0	0	0
917	4	0	0	70.4247	1	184	88	157	95	38.5411	0	0	0	0	0	2	36	0	36	0	0	0
918	4	0	0	67.9726	0	149	91	161.5	51.8	19.8602	0	0	0	0	0	1	49	0	49	0	0	0
919	4	0	0	80.7233	0	139	76	173	80	26.7299	0	1	0	0	0	3	43	0	43	0	0	0
920	4	0	0	65.8658	0	118	64	178	125	39.4521	0	0	1	0	0	2	48	0	48	0	0	0
921	4	0	0	84.3781	1	200	84	161	76	29.3199	0	1	0	0	0	4	44	0	44	0	0	0
922	4	0	0	76.7288	1	131	78	162	58	22.1003	0	0	0	0	0	3	41	1	40	0	0	0
923	4	0	0	71.8767	0	145	82	191	92	25.2186	0	0	0	0	0	1	51	0	51	0	0	0
924	4	0	0	65.0493	0	185	106	180	85	26.2346	0	1	0	1	0	4	60	0	53	4	3	1
925	4	0	0	82.1699	1	160	94	170	65	22.4913	0	0	0	0	0	3	40	0	40	0	0	0
926	4	1	0	68.6658	1	117	77	175	69.5	22.6939	0	1	1	0	0	4	58	27	31	0	0	0
927	4	0	0	65.3781	1	156	84	160	92	35.9375	0	1	0	0	0	3	40	0	40	0	0	0
928	4	0	0	70.5945	0	115	64	178	77	24.3025	0	1	0	0	0	2	42	0	42	0	0	0
929	4	0	0	79.5945	0	148	96	179	73	22.7833	0	0	0	1	0	4	91	1	90	0	0	0
930	4	0	0	66.8411	1	126	88	170	72	24.9135	0	1	0	0	0	3	40	1	39	0	0	0
931	4	0	0	68.7534	1	140	93	168	71.5	25.333	0	0	0	0	0	2	41	0	41	0	0	0
932	4	0	0	69.874	0	166	99	177	94	30.0041	0	1	0	0	0	2	41	0	41	0	0	0
933	4	0	0	65.7315	1	100	60	159	53	20.9644	0	0	0	0	0	2	50	0	50	0	0	0
934	4	0	0	69.1808	0	118	82	174	67	22.1297	0	0	0	0	0	1	34	0	34	0	0	0
935	4	0	0	72.2685	0	158	71	171	73	24.9649	0	1	1	0	1	4	49	3	46	0	0	0
936	4	0	0	69.1014	1	136	87	169	67	23.4586	0	1	0	0	0	3	70	5	65	0	0	0
937	4	0	0	75.5781	1	147	83	155	63	26.2227	0	0	0	0	0	3	51	0	51	0	0	0
938	4	0	0	80.8082	1	120	68	170	72	24.9135	0	1	0	0	0	4	40	0	40	0	0	0
939	4	0	0	72.2822	1	162	79	156	60	24.6548	0	0	0	0	0	2	46	0	46	0	0	0
940	4	0	0	79.2301	1	140	78	160	60	23.4375	0	1	1	0	0	5	49	0	49	0	0	0
941	4	0	0	73.2575	1	109	68	155	58	24.1415	0	0	0	0	0	2	47	2	45	0	0	0
942	4	0	0	81.2192	1	186	109	168	66.5	23.5615	0	1	0	0	0	4	47	0	47	0	0	0
943	4	0	0	69.3425	1	140	76	164	76.9	28.5916	0	0	0	0	0	2	49	0	49	0	0	0
944	4	0	0	66.326	0	128	72	173	85.5	28.5676	0	0	0	0	0	1	43	0	43	0	0	0
945	4	0	0	76.1068	1	139	95	160	75	29.2969	0	1	0	0	0	4	44	0	44	0	0	0
946	4	0	0	67.9123	0	180	88	182	90	27.1706	0	0	0	0	0	1	60	1	59	0	0	0
947	4	0	0	69.9863	1	122	80	164	58	21.5645	0	1	0	0	0	3	43	0	43	0	0	0
948	4	0	0	76.2329	0	140	90	170	78	26.9896	0	1	1	0	0	4	39	0	39	0	0	0
949	4	0	0	75.3945	0	127	72	177	94	30.0041	0	0	0	0	0	2	47	2	45	0	0	0
950	4	0	0	77.2712	0	139	81	170	73	25.2595	0	1	0	0	0	3	52	0	52	0	0	0
951	4	1	0	75.5425	0	160	97	188	93	26.3128	0	0	0	0	0	2	62	34	28	0	0	0
952	4	0	0	77.2603	1	137	74	167	60.2	21.5856	0	0	0	0	0	3	48	2	46	0	0	0
953	4	1	0	71.8575	1	111	70	161	57	21.9899	0	0	0	0	0	2	103	8	95	0	0	0
954	4	0	0	70.3014	1	125	84	170	81	28.0277	0	0	0	0	0	2	48	0	48	0	0	0
955	4	0	0	79.4	0	156	86	165	70	25.7117	0	1	0	0	0	3	45	0	45	0	0	0
956	4	0	0	85.1123	1	157	94	160.5	68	26.3973	0	1	0	0	0	4	55	0	55	0	0	0
957	4	0	0	80.0027	1	128	80	175	85	27.7551	0	0	0	0	0	3	42	0	42	0	0	0
958	4	0	0	83.0274	1	147	81	154	56	23.6128	0	0	0	0	0	3	63	0	63	0	0	0
959	4	0	0	72.6466	0	149	79	178	66	20.8307	0	1	0	0	0	2	50	0	50	0	0	0
960	4	0	0	69.3041	1	150	88	163	67.5	25.4055	0	1	1	1	0	6	48	1	47	0	0	0
961	4	0	0	73.737	1	137	79	167	68	24.3824	0	1	1	0	0	4	55	0	55	0	0	0
962	4	0	0	83.9918	1	151	76	165	71	26.079	0	1	0	0	0	4	49	0	49	0	0	0
963	4	0	0	72.6849	0	151	81	172	61	20.6193	0	1	0	0	0	2	58	0	58	0	0	0
964	4	0	0	72.8219	1	149	80	159	49.5	19.5799	0	1	0	0	1	4	43	3	40	0	0	0
965	4	1	0	82.8027	0	147	65	170	78	26.9896	0	1	0	0	0	3	50	1	49	0	0	0
966	4	0	0	69.6932	1	154	78	160	73	28.5156	0	1	0	0	0	3	38	0	38	0	0	0
967	4	0	0	81.7589	1	150	80	164	67	24.9108	0	1	0	0	0	4	45	0	45	0	0	0
968	4	0	0	70.3151	1	150	105	163	72.9	27.438	0	1	0	0	0	3	48	0	48	0	0	0
969	4	0	0	66.6301	0	143	81	195	91	23.9316	0	0	0	0	0	1	60	0	60	0	0	0
970	4	0	0	73.063	1	132	78	168	67	23.7387	0	0	0	0	0	2	68	0	68	0	0	0
971	4	0	0	67.3123	1	160	73	162	50	19.052	0	1	0	0	0	3	45	0	45	0	0	0
972	4	0	0	75.5014	1	154	79	159	81.4	32.1981	0	0	0	0	0	3	67	0	67	0	0	0
973	4	1	0	71.9151	1	167	84	165	80	29.3848	0	1	0	0	0	3	43	8	35	0	0	0
974	4	0	0	71.4603	1	161	80	157	64	25.9645	0	1	0	0	0	3	50	3	47	0	0	0
975	4	0	0	80.3863	1	147	94	162	81	30.8642	0	1	0	0	0	4	45	0	45	0	0	0
976	4	0	0	68.5233	1	148	82	164	116	43.1291	0	1	1	0	0	4	49	0	49	0	0	0
977	4	0	0	72.3671	1	144	77	163	61	22.9591	0	1	0	0	0	3	50	0	50	0	0	0
978	4	0	0	68.1863	0	121	82	180	85	26.2346	0	0	0	0	0	1	47	0	47	0	0	0
979	4	0	0	75.9945	0	124	74	182	86	25.963	0	0	0	0	0	2	38	0	38	0	0	0
980	4	0	0	70.1945	1	118	64	163	57	21.4536	1	1	0	1	0	6	45	0	45	0	0	0
981	4	0	0	77.1041	0	195	95	179	94.4	29.4623	0	1	0	0	0	3	69	3	59	3	4	1
982	4	0	0	73.2438	1	138	70	173	77	25.7276	0	0	0	0	0	2	45	0	45	0	0	0
983	4	0	0	78.6137	1	148	70	158	86	34.4496	0	1	1	0	0	5	50	0	50	0	0	0
984	4	0	0	82.0932	0	138	84	175	81	26.449	0	1	0	0	0	3	63	0	63	0	0	0
985	4	0	0	74.9562	0	183	94	185	86	25.1278	0	1	0	0	0	2	67	22	45	0	0	0
986	4	0	0	73.789	1	158	76	171	78	26.6749	0	1	1	0	0	4	57	6	51	0	0	0
987	4	0	0	73.589	1	122	76	159	56	22.151	0	1	0	0	0	3	49	0	49	0	0	0
988	4	0	0	67.6356	0	144	88	178	79	24.9337	0	0	0	0	0	1	46	0	46	0	0	0
989	4	0	0	70.8575	1	130	68	154	60	25.2994	0	0	0	0	0	2	50	0	50	0	0	0
990	4	0	0	76.7014	1	159	80	164	90	33.4622	0	1	0	0	0	4	59	1	58	0	0	0
991	4	0	0	65.1808	0	142	82	171	93	31.8047	0	1	1	0	0	3	55	0	55	0	0	0
992	4	0	0	68.3096	0	125	80	182	98	29.5858	0	0	1	0	0	2	41	0	41	0	0	0
993	4	0	0	70.4986	1	150	90	165	61	22.4059	0	0	0	0	0	2	56	1	55	0	0	0
994	4	0	0	71.3068	0	136	90	179	76	23.7196	0	0	0	0	0	1	98	0	98	0	0	0
995	4	0	0	71.7863	0	140	68	180	98	30.2469	0	1	1	0	0	3	38	0	38	0	0	0
996	4	0	0	79.8411	1	161	80	162	61	23.2434	0	0	0	0	0	3	47	0	47	0	0	0
997	4	0	0	66.7205	0	116	72	164	63	23.4236	0	0	0	0	0	1	41	0	41	0	0	0
998	4	0	0	70.7233	1	140	80	169	69	24.1588	0	0	0	0	0	2	45	0	45	0	0	0
999	4	0	0	65.5425	0	134	90	180	83	25.6173	0	0	0	0	0	1	54	0	54	0	0	0
1000	4	0	0	70.9562	0	170	83	179	85	26.5285	0	1	0	0	0	2	45	0	45	0	0	0
1001	4	0	0	69.4904	1	159	72	167	75	26.8923	0	0	0	0	0	2	43	0	43	0	0	0
1002	4	0	0	74.8082	1	107	74	166	62	22.4996	0	1	0	0	0	3	48	0	48	0	0	0
1003	4	0	0	69.7123	1	143	82	169	86.7	30.3561	0	0	0	0	0	2	39	0	39	0	0	0
1004	4	0	0	77.0795	0	128	68	176	79	25.5036	0	0	0	0	0	2	63	0	63	0	0	0
1005	4	0	0	72.7589	1	174	104	165	87	31.9559	0	0	0	0	0	2	58	0	58	0	0	0
1006	4	1	0	70.8603	1	147	81	166	60	21.7738	0	1	1	0	0	4	43	28	15	0	0	0
1007	4	0	0	73.2493	1	159	78	172	69	23.3234	0	1	0	0	0	3	46	0	46	0	0	0
1008	4	0	0	69.4986	0	190	103	184	100	29.5369	0	1	0	1	0	4	46	0	46	0	0	0
1009	4	0	0	78.3178	1	192	97	158	68	27.2392	0	1	0	0	0	4	45	0	45	0	0	0
1010	4	0	0	78.2438	0	158	86	174	80	26.4236	0	0	0	0	0	2	46	0	46	0	0	0
